# Supplementary material for: Ethyl 2-[4,5-bis­(butyl­sulfan­yl)-1,3-dithiol-2-yl­idene]-1,3-dithiolo[4,5-c]pyrrole-4-carboxyl­ate
Source: Acta Crystallogr Sect E Struct Rep Online. 2012 Apr 18;68(Pt 5):o1400. doi: 10.1107/S1600536812015309 (PMC3344526; doi:10.1107/S1600536812015309)
Supplement: Supplementary file 1 [file e-68-o1400-sup1.cif]

##############################################################################
#                                                                            #
# This CIF contains the data in a paper accepted for publication in          #
# Acta Crystallographica Section E. It conforms to the requirements of       #
# Notes for Authors for Acta Crystallographica Section E, and has been       #
# peer reviewed under the auspices of the IUCr Commission on Journals.       #
#                                                                            #
# Full details of the Crystallographic Information File format               #
# are given in the paper "The Crystallographic Information File (CIF):       #
# a New Standard Archive File for Crystallography" by S. R. Hall, F. H.      #
# Allen and I. D. Brown [Acta Cryst. (1991), A47, 655-685].                  #
#                                                                            #
# The current version of the core CIF dictionary is obtainable from          #
# ftp://ftp.iucr.org/pub/cif_core.dic.                                       #
#                                                                            #
# Software is freely available for graphical display of the structure(s)     #
# in this CIF. For information consult the CIF software page                 #
# http://www.iucr.org/resources/cif/software.                                #
#                                                                            #
# This file may be used for bona fide research purposes within the           #
# scientific community so long as proper attribution is given to the journal # 
# article from which it was obtained.                                        #
#                                                                            #
##############################################################################
data_global
_audit_creation_method     'SHELXL-97'
_journal_data_validation_number     ?
_journal_date_recd_electronic     2012-03-12
_journal_date_accepted     2012-04-07
_journal_name_full     'Acta Crystallographica, Section E'
_journal_year     2012
_journal_volume     68
_journal_issue      5
_journal_page_first     o1400
_journal_page_last     o1400
_journal_paper_category     QO
_journal_paper_doi     10.1107/S1600536812015309
_journal_coeditor_code     CV5262
_publ_contact_author_name     'Dr. Rui-Bin Hou'
_publ_contact_author_address
;
School of Chemistry and Life Science,
Changchun University of Technology,
Changchun 130012
People's Republic of China
;
_publ_contact_author_email     hrb1018@163.com
_publ_contact_author_fax     '(86) 431 85716473'
_publ_contact_author_phone     '(86) 431 85716472'
_publ_section_title
;\
Ethyl
2-[4,5-bis(butylsulfanyl)-1,3-dithiol-2-ylidene]-1,3-dithiolo[4,5-<i>c</i>]\
pyrrole-4-carboxylate
;
loop_
    _publ_author_name
    _publ_author_footnote
    _publ_author_address
    'Dong-Feng Li' .
;
School of Chemistry and Life Science,
Changchun University of Technology,
Changchun 130012
People's Republic of China
;
    'Xiao-Fei Zhu' .
;
School of Chemistry and Life Science,
Changchun University of Technology,
Changchun 130012
People's Republic of China
;
    'Shuang Guan' .
;
School of Chemistry and Life Science,
Changchun University of Technology,
Changchun 130012
People's Republic of China
;
    'Rui-Bin Hou' .
;
School of Chemistry and Life Science,
Changchun University of Technology,
Changchun 130012
People's Republic of China
;
_iucr_refine_instructions_details
;
TITL 1 in P2(1)/c
CELL 0.71073   9.6870  26.6081   8.8760  90.000 108.408  90.000
ZERR   4.00   0.0032   0.0091   0.0045   0.000   0.0172   0.000
LATT 1
SYMM -X, 0.5+Y, 0.5-Z
SFAC C  H  N  O  S
UNIT 76 100 4 8 24
OMIT  -3.00  50.00
L.S. 10
ACTA
BOND $h
FMAP 2
PLAN -20
htab n1 o1_$1
eqiv $1 1-x, 1-y, -z
size 0.17*0.18*0.48
dfix 1.54 0.005  c10 c11 c14 c15
simu c12 c13 c14 c15 c13' c14' c15'
delu c12 c13 c14 c15 c13' c14' c15'
simu c16  c17 c18 c19 c17' c18' c19'
delu c16  c17 c18 c19 c17' c18' c19'
sadi 0.01 c16  c17  c16 c17'  c12  c13  c12  c13'
sadi 0.01 c17  c18  c17' c18'  c13'  c14' c13  c14
sadi 0.01 c18  c19  c18' c19'  c14  c15  c14'  c15' C10 C11
temp 15
WGHT    0.061100    1.420200
FVAR       0.11483   0.68927
C1    1    0.462731    0.463925    0.257818    11.00000    0.05173    0.04112 =
         0.04806    0.00175    0.02755   -0.00274
C2    1    0.396321    0.454586    0.372217    11.00000    0.04717    0.03811 =
         0.04442    0.00032    0.02287   -0.00211
C3    1    0.259787    0.476426    0.323732    11.00000    0.04836    0.04254 =
         0.05055    0.00128    0.02545   -0.00128
C4    1    0.243735    0.498324    0.181003    11.00000    0.05681    0.04597 =
         0.04907    0.00551    0.02514    0.00379
AFIX  43
H4    2    0.161937    0.515674    0.119672    11.00000   -1.20000
AFIX   0
C5    1    0.282965    0.437255    0.590701    11.00000    0.04712    0.04294 =
         0.04866    0.00104    0.02590   -0.00258
C6    1    0.258859    0.422844    0.724093    11.00000    0.04955    0.04743 =
         0.04673    0.00102    0.02352   -0.00243
C7    1    0.262823    0.378324    0.980971    11.00000    0.06053    0.04647 =
         0.04554    0.00162    0.02441   -0.00393
C8    1    0.132112    0.399438    0.931737    11.00000    0.05683    0.05241 =
         0.04604    0.00336    0.02766   -0.00505
C9    1    0.600561    0.449584    0.244978    11.00000    0.05040    0.04738 =
         0.04996   -0.00082    0.02383   -0.00850
C10   1    0.804042    0.400898    0.357165    11.00000    0.04916    0.08180 =
         0.07464    0.01412    0.02664    0.00938
AFIX  23
H10A  2    0.866774    0.391895    0.462418    11.00000   -1.20000
H10B  2    0.854180    0.425118    0.311390    11.00000   -1.20000
AFIX   0
C11   1    0.762611    0.355332    0.253955    11.00000    0.13402    0.16499 =
         0.17894    0.02159    0.08381    0.03965
AFIX 137
H11A  2    0.709997    0.332434    0.299210    11.00000   -1.50000
H11B  2    0.848876    0.339194    0.246566    11.00000   -1.50000
H11C  2    0.702373    0.365127    0.149860    11.00000   -1.50000
AFIX   0
S6    5    0.000774    0.397988    1.028880    11.00000    0.06764    0.08194 =
         0.06193    0.00847    0.04155   -0.00290
C12   1   -0.159321    0.378857    0.870064    11.00000    0.06316    0.07995 =
         0.09603    0.00606    0.04210   -0.00577
PART 1
AFIX  23
H12A  2   -0.241027    0.377700    0.910986    21.00000   -1.20000
H12B  2   -0.180576    0.404286    0.787587    21.00000   -1.20000
PART 2
H12C  2   -0.245909    0.385452    0.899485   -21.00000   -1.20000
H12D  2   -0.166162    0.397973    0.774923   -21.00000   -1.20000
PART 1
AFIX   0
C13   1   -0.148058    0.331017    0.799763    21.00000    0.07548    0.06680 =
         0.10372    0.01378    0.04110   -0.00962
AFIX  23
H13A  2   -0.125154    0.305481    0.881956    21.00000   -1.20000
H13B  2   -0.068379    0.332244    0.755659    21.00000   -1.20000
AFIX   0
C14   1   -0.283699    0.316277    0.672099    21.00000    0.07236    0.07193 =
         0.11298    0.00959    0.03727   -0.01056
AFIX  23
H14A  2   -0.304464    0.339310    0.583009    21.00000   -1.20000
H14B  2   -0.366241    0.315517    0.711709    21.00000   -1.20000
AFIX   0
C15   1   -0.249160    0.263877    0.624559    21.00000    0.16421    0.09357 =
         0.26563   -0.06028    0.05032   -0.01643
AFIX  33
H15A  2   -0.331675    0.251063    0.542074    21.00000   -1.50000
H15B  2   -0.227251    0.241986    0.715033    21.00000   -1.50000
H15C  2   -0.166799    0.265580    0.586626    21.00000   -1.50000
AFIX   0
PART 2
C13'  1   -0.144956    0.325459    0.850082   -21.00000    0.11504    0.08870 =
         0.14916    0.00145    0.02107    0.00119
AFIX  23
H13C  2   -0.122252    0.308898    0.952379   -21.00000   -1.20000
H13D  2   -0.065538    0.319238    0.807942   -21.00000   -1.20000
AFIX   0
C14'  1   -0.281678    0.304361    0.740301   -21.00000    0.13336    0.09396 =
         0.16603   -0.00428    0.01847   -0.02393
AFIX  23
H14C  2   -0.349358    0.332040    0.704879   -21.00000   -1.20000
H14D  2   -0.322467    0.282199    0.802038   -21.00000   -1.20000
AFIX   0
C15'  1   -0.279289    0.275878    0.595187   -21.00000    0.08091    0.09858 =
         0.13220    0.03024    0.02900   -0.02245
AFIX  33
H15D  2   -0.376964    0.267350    0.532992   -21.00000   -1.50000
H15E  2   -0.223286    0.245694    0.626638   -21.00000   -1.50000
H15F  2   -0.236088    0.296371    0.533117   -21.00000   -1.50000
AFIX   0
PART 0
S5    5    0.331437    0.346887    1.157996    11.00000    0.09516    0.06662 =
         0.05760    0.01862    0.03074    0.01006
C16   1    0.373563    0.291338    1.092837    11.00000    0.11966    0.05969 =
         0.10497    0.01786    0.03090    0.01081
PART 1
AFIX  23
H16A  2    0.413520    0.296115    1.006479    21.00000   -1.20000
H16B  2    0.443605    0.273140    1.177852    21.00000   -1.20000
PART 2
H16C  2    0.454472    0.298134    1.053577   -21.00000   -1.20000
H16D  2    0.411696    0.270343    1.186116   -21.00000   -1.20000
PART 1
AFIX   0
C17   1    0.233754    0.264246    1.037924    21.00000    0.11196    0.06727 =
         0.09007   -0.00438    0.03665    0.00724
AFIX  23
H17A  2    0.182086    0.267996    1.114742    21.00000   -1.20000
H17B  2    0.173658    0.278007    0.937410    21.00000   -1.20000
AFIX   0
C18   1    0.263132    0.210710    1.018914    21.00000    0.12051    0.05984 =
         0.10668   -0.00266    0.05116    0.00706
AFIX  23
H18A  2    0.316264    0.195785    1.120375    21.00000   -1.20000
H18B  2    0.319390    0.206573    0.946677    21.00000   -1.20000
AFIX   0
C19   1    0.116263    0.187154    0.952414    21.00000    0.13319    0.10341 =
         0.15185   -0.00519    0.03511   -0.03509
AFIX  33
H19A  2    0.127139    0.152061    0.933720    21.00000   -1.50000
H19B  2    0.064098    0.203299    0.854201    21.00000   -1.50000
H19C  2    0.063240    0.190977    1.026617    21.00000   -1.50000
AFIX   0
PART 2
C17'  1    0.286656    0.257726    0.973995   -21.00000    0.15152    0.07552 =
         0.12217   -0.03383    0.09172   -0.00897
AFIX  23
H17C  2    0.345008    0.235550    0.931875   -21.00000   -1.20000
H17D  2    0.215668    0.275240    0.888028   -21.00000   -1.20000
AFIX   0
C18'  1    0.219406    0.231311    1.080695   -21.00000    0.17258    0.10177 =
         0.14021   -0.01949    0.09761   -0.01550
AFIX  23
H18C  2    0.147170    0.252695    1.103106   -21.00000   -1.20000
H18D  2    0.293105    0.223105    1.180347   -21.00000   -1.20000
AFIX   0
C19'  1    0.149068    0.184081    0.998854   -21.00000    0.10995    0.04302 =
         0.19786    0.03188    0.04559    0.02136
AFIX  33
H19D  2    0.117004    0.164050    1.071409   -21.00000   -1.50000
H19E  2    0.218186    0.165359    0.964150   -21.00000   -1.50000
H19F  2    0.067085    0.192665    0.908725   -21.00000   -1.50000
AFIX   0
PART 0
N1    3    0.366610    0.490652    0.143166    11.00000    0.06113    0.04668 =
         0.04729    0.00626    0.03024    0.00033
AFIX  43
H1    2    0.381299    0.501315    0.058036    11.00000   -1.20000
AFIX   0
O1    4    0.647984    0.460964    0.139339    11.00000    0.05999    0.06855 =
         0.05885    0.01139    0.03731   -0.00160
O2    4    0.670140    0.420770    0.363793    11.00000    0.04931    0.06387 =
         0.05664    0.01018    0.02808    0.00116
S1    5    0.446022    0.423905    0.549860    11.00000    0.04948    0.05274 =
         0.05063    0.00939    0.02714    0.00486
S2    5    0.153792    0.471457    0.448726    11.00000    0.05200    0.06676 =
         0.05987    0.01594    0.03361    0.01120
S3    5    0.098866    0.437143    0.767745    11.00000    0.05463    0.07057 =
         0.05414    0.01539    0.03155    0.00943
S4    5    0.383597    0.390458    0.874062    11.00000    0.05231    0.06572 =
         0.05222    0.00947    0.02472    0.00512
HKLF 4
REM  1 in P2(1)/c
REM R1 =  0.0421 for   3114 Fo > 4sig(Fo)  and  0.0525 for all   3823 data
REM    309 parameters refined using    188 restraints
END
WGHT      0.0603      1.4525
REM Highest difference peak  0.388,  deepest hole -0.709,  1-sigma level  0.053
Q1    1   0.2824  0.3235  1.0922  11.00000  0.05    0.39
Q2    1   0.3502  0.2441  1.1388  11.00000  0.05    0.26
Q3    1   0.3480  0.4316  0.5630  11.00000  0.05    0.26
Q4    1   0.3336  0.3878  0.9515  11.00000  0.05    0.23
Q5    1   0.7916  0.3907  0.3229  11.00000  0.05    0.23
Q6    1   0.3164  0.4625  0.3268  11.00000  0.05    0.22
Q7    1   0.2419  0.4232  0.6372  11.00000  0.05    0.22
Q8    1   0.1201  0.2411  0.9955  11.00000  0.05    0.21
Q9    1   0.5421  0.4598  0.2689  11.00000  0.05    0.20
Q10   1   0.0611  0.3741  1.0674  11.00000  0.05    0.20
Q11   1   0.2802  0.4368  0.6769  11.00000  0.05    0.19
Q12   1   0.1939  0.4313  0.7546  11.00000  0.05    0.19
Q13   1   0.4256  0.4513  0.3038  11.00000  0.05    0.18
Q14   1   0.1915  0.3822  0.9449  11.00000  0.05    0.18
Q15   1   0.2069  0.4696  0.3818  11.00000  0.05    0.18
Q16   1   0.5232  0.4528  0.2394  11.00000  0.05    0.18
Q17   1   0.2910  0.2892  0.9891  11.00000  0.05    0.18
Q18   1   0.2228  0.4517  0.5339  11.00000  0.05    0.18
Q19   1   0.4546  0.4649  0.3321  11.00000  0.05    0.18
Q20   1   0.6463  0.4706  0.1984  11.00000  0.05    0.18
;
data_I
_chemical_name_systematic
;
Ethyl 2-[4,5-bis(butylsulfanyl)-1,3-dithiol-2-ylidene]-
1,3-dithiolo[4,5-<i>c</i>]pyrrole-4-carboxylate
;
_chemical_name_common     ?
_chemical_formula_moiety     'C19 H25 N O2 S6'
_chemical_formula_sum     'C19 H25 N O2 S6'
_chemical_formula_iupac     'C19 H25 N O2 S6'
_chemical_formula_weight     491.76
_chemical_melting_point     ?
_symmetry_cell_setting     monoclinic
_symmetry_space_group_name_H-M     'P 21/c'
_symmetry_space_group_name_HALL     '-P 2ybc'
loop_
    _symmetry_equiv_pos_as_xyz
    'x, y, z'
    '-x, y+1/2, -z+1/2'
    '-x, -y, -z'
    'x, -y-1/2, z-1/2'
_cell_length_a     9.687(3)
_cell_length_b     26.608(9)
_cell_length_c     8.876(5)
_cell_angle_alpha     90.00
_cell_angle_beta     108.408(17)
_cell_angle_gamma     90.00
_cell_volume     2170.7(15)
_cell_formula_units_Z     4
_cell_measurement_reflns_used     15498
_cell_measurement_theta_min     3.07
_cell_measurement_theta_max     27.50
_cell_measurement_temperature     288(2)
_exptl_crystal_description     block
_exptl_crystal_colour     yellow
_exptl_crystal_size_max     0.48
_exptl_crystal_size_mid     0.18
_exptl_crystal_size_min     0.17
_exptl_crystal_density_diffrn     1.505
_exptl_crystal_density_meas     ?
_exptl_crystal_density_method     'not measured'
_exptl_crystal_F_000     1032
_exptl_absorpt_coefficient_mu     0.647
_exptl_absorpt_correction_type     multi-scan
_exptl_absorpt_process_details     '(ABSCOR; Higashi, 1995)'
_exptl_absorpt_correction_T_min     0.7465
_exptl_absorpt_correction_T_max     0.8980
_exptl_special_details
;
(See detailed section in the paper)
;
_diffrn_ambient_temperature     288(2)
_diffrn_radiation_type     MoK\a
_diffrn_radiation_wavelength     0.71073
_diffrn_radiation_source     'fine-focus sealed tube'
_diffrn_radiation_monochromator     graphite
_diffrn_measurement_device_type     'Rigaku R-AXIS RAPID'
_diffrn_measurement_method     '\w scans'
_diffrn_detector_area_resol_mean     ?
_diffrn_reflns_number     17087
_diffrn_reflns_av_R_equivalents     0.0301
_diffrn_reflns_av_sigmaI/netI     0.0227
_diffrn_reflns_theta_min     3.12
_diffrn_reflns_theta_max     25.00
_diffrn_reflns_theta_full     25.00
_diffrn_measured_fraction_theta_max     0.998
_diffrn_measured_fraction_theta_full     0.998
_diffrn_reflns_limit_h_min     -11
_diffrn_reflns_limit_h_max     11
_diffrn_reflns_limit_k_min     -31
_diffrn_reflns_limit_k_max     31
_diffrn_reflns_limit_l_min     -10
_diffrn_reflns_limit_l_max     10
_diffrn_standards_number     0
_diffrn_standards_interval_count     0
_diffrn_standards_interval_time     0
_diffrn_standards_decay_%     0
_refine_special_details
;
Refinement of <i>F</i>^2^ against ALL reflections. The weighted <i>R</i>-factor
<i>wR</i> and goodness of fit <i>S</i> are based on <i>F</i>^2^, conventional
<i>R</i>-factors <i>R</i> are based on <i>F</i>, with <i>F</i> set to zero for
negative <i>F</i>^2^. The threshold expression of <i>F</i>^2^ >
\s(<i>F</i>^2^) is used only for calculating <i>R</i>-factors(gt) <i>etc</i>.
and is not relevant to the choice of reflections for refinement.
<i>R</i>-factors based on <i>F</i>^2^ are statistically about twice as large
as those based on <i>F</i>, and <i>R</i>- factors based on ALL data will be
even larger.
;
_reflns_number_total     3823
_reflns_number_gt     3114
_reflns_threshold_expression     I>2sigma(I)
_refine_ls_structure_factor_coef     Fsqd
_refine_ls_matrix_type     full
_refine_ls_R_factor_all     0.0525
_refine_ls_R_factor_gt     0.0421
_refine_ls_wR_factor_gt     0.1131
_refine_ls_wR_factor_ref     0.1198
_refine_ls_goodness_of_fit_ref     1.044
_refine_ls_restrained_S_all     1.049
_refine_ls_number_reflns     3823
_refine_ls_number_parameters     309
_refine_ls_number_restraints     188
_refine_ls_hydrogen_treatment     constr
_refine_ls_weighting_scheme     calc
_refine_ls_weighting_details
         'calc w=1/[\s^2^(Fo^2^)+(0.0611P)^2^+1.4202P] where P=(Fo^2^+2Fc^2^)/3'
_atom_sites_solution_hydrogens     geom
_atom_sites_solution_primary     direct
_atom_sites_solution_secondary     difmap
_refine_ls_shift/su_max     0.001
_refine_ls_shift/su_mean     0.000
_refine_diff_density_max     0.388
_refine_diff_density_min     -0.709
_refine_ls_extinction_method     none
_refine_ls_extinction_coef     ?
loop_
    _atom_type_symbol
    _atom_type_description
    _atom_type_scat_dispersion_real
    _atom_type_scat_dispersion_imag
    _atom_type_scat_source
    'C' 'C' 0.0033 0.0016
                         'International Tables Vol C Tables 4.2.6.8 and 6.1.1.4'
    'H' 'H' 0.0000 0.0000
                         'International Tables Vol C Tables 4.2.6.8 and 6.1.1.4'
    'N' 'N' 0.0061 0.0033
                         'International Tables Vol C Tables 4.2.6.8 and 6.1.1.4'
    'O' 'O' 0.0106 0.0060
                         'International Tables Vol C Tables 4.2.6.8 and 6.1.1.4'
    'S' 'S' 0.1246 0.1234
                         'International Tables Vol C Tables 4.2.6.8 and 6.1.1.4'
_computing_data_collection     'RAPID-AUTO (Rigaku, 1998)'
_computing_cell_refinement     'RAPID-AUTO (Rigaku, 1998)'
_computing_data_reduction     'CrystalStructure (Rigaku/MSC, 2002)'
_computing_structure_solution     'SHELXS97 (Sheldrick, 2008)'
_computing_structure_refinement     'SHELXL97 (Sheldrick, 2008)'
_computing_molecular_graphics     'SHELXTL (Sheldrick, 2008)'
_computing_publication_material     'SHELXL97 (Sheldrick, 2008)'
loop_
    _atom_site_type_symbol
    _atom_site_label
    _atom_site_fract_x
    _atom_site_fract_y
    _atom_site_fract_z
    _atom_site_U_iso_or_equiv
    _atom_site_adp_type
    _atom_site_calc_flag
    _atom_site_refinement_flags
    _atom_site_occupancy
    _atom_site_symmetry_multiplicity
    _atom_site_disorder_assembly
    _atom_site_disorder_group
    C C1 0.4627(3) 0.46393(10) 0.2578(3) 0.0442(6) Uani d . 1 1 . .
    C C2 0.3963(3) 0.45459(9) 0.3722(3) 0.0413(6) Uani d . 1 1 . .
    C C3 0.2598(3) 0.47643(10) 0.3237(3) 0.0448(6) Uani d . 1 1 . .
    C C4 0.2437(3) 0.49832(11) 0.1810(3) 0.0486(7) Uani d . 1 1 . .
    H H4 0.1619 0.5157 0.1197 0.058 Uiso calc R 1 1 . .
    C C5 0.2830(3) 0.43726(10) 0.5907(3) 0.0437(6) Uani d . 1 1 . .
    C C6 0.2589(3) 0.42284(10) 0.7241(3) 0.0460(6) Uani d . 1 1 . .
    C C7 0.2628(4) 0.37832(11) 0.9810(3) 0.0491(7) Uani d . 1 1 . .
    C C8 0.1321(3) 0.39944(11) 0.9317(3) 0.0491(7) Uani d . 1 1 . .
    C C9 0.6006(3) 0.44958(11) 0.2450(3) 0.0474(7) Uani d . 1 1 . .
    C C10 0.8040(4) 0.40090(14) 0.3572(5) 0.0669(9) Uani d D 1 1 . .
    H H10A 0.8668 0.3919 0.4624 0.080 Uiso calc R 1 1 . .
    H H10B 0.8542 0.4251 0.3114 0.080 Uiso calc R 1 1 . .
    C C11 0.7626(7) 0.3553(2) 0.2540(8) 0.151(3) Uani d D 1 1 . .
    H H11A 0.7100 0.3324 0.2992 0.227 Uiso calc R 1 1 . .
    H H11B 0.8489 0.3392 0.2466 0.227 Uiso calc R 1 1 . .
    H H11C 0.7024 0.3651 0.1499 0.227 Uiso calc R 1 1 . .
    S S6 0.00077(10) 0.39799(4) 1.02888(11) 0.0656(3) Uani d . 1 1 A .
    C C12 -0.1593(4) 0.37886(14) 0.8701(5) 0.0757(10) Uani d DU 1 1 . .
    H H12A -0.2410 0.3777 0.9110 0.091 Uiso calc PR 0.689(10) 1 A 1
    H H12B -0.1806 0.4043 0.7876 0.091 Uiso calc PR 0.689(10) 1 A 1
    H H12C -0.2459 0.3855 0.8995 0.091 Uiso d PR 0.311(10) 1 A 2
    H H12D -0.1662 0.3980 0.7749 0.091 Uiso d PR 0.311(10) 1 A 2
    C C13 -0.1481(11) 0.3310(2) 0.7998(12) 0.079(2) Uani d PDU 0.689(10) 1 A 1
    H H13A -0.1252 0.3055 0.8820 0.095 Uiso calc PR 0.689(10) 1 A 1
    H H13B -0.0684 0.3322 0.7557 0.095 Uiso calc PR 0.689(10) 1 A 1
    C C14 -0.2837(10) 0.3163(3) 0.6721(11) 0.084(2) Uani d PDU 0.689(10) 1 A 1
    H H14A -0.3045 0.3393 0.5830 0.101 Uiso calc PR 0.689(10) 1 A 1
    H H14B -0.3662 0.3155 0.7117 0.101 Uiso calc PR 0.689(10) 1 A 1
    C C15 -0.249(2) 0.2639(4) 0.625(2) 0.179(8) Uani d PDU 0.689(10) 1 A 1
    H H15A -0.3317 0.2511 0.5421 0.268 Uiso calc PR 0.689(10) 1 A 1
    H H15B -0.2273 0.2420 0.7150 0.268 Uiso calc PR 0.689(10) 1 A 1
    H H15C -0.1668 0.2656 0.5866 0.268 Uiso calc PR 0.689(10) 1 A 1
    C C13' -0.145(3) 0.3255(4) 0.850(4) 0.122(10) Uani d PDU 0.311(10) 1 A 2
    H H13C -0.1223 0.3089 0.9524 0.147 Uiso calc PR 0.311(10) 1 A 2
    H H13D -0.0655 0.3192 0.8079 0.147 Uiso calc PR 0.311(10) 1 A 2
    C C14' -0.282(3) 0.3044(10) 0.740(3) 0.138(8) Uani d PDU 0.311(10) 1 A 2
    H H14C -0.3494 0.3320 0.7049 0.165 Uiso calc PR 0.311(10) 1 A 2
    H H14D -0.3225 0.2822 0.8020 0.165 Uiso calc PR 0.311(10) 1 A 2
    C C15' -0.279(3) 0.2759(10) 0.595(3) 0.105(6) Uani d PDU 0.311(10) 1 A 2
    H H15D -0.3770 0.2674 0.5330 0.157 Uiso calc PR 0.311(10) 1 A 2
    H H15E -0.2233 0.2457 0.6266 0.157 Uiso calc PR 0.311(10) 1 A 2
    H H15F -0.2361 0.2964 0.5331 0.157 Uiso calc PR 0.311(10) 1 A 2
    S S5 0.33144(12) 0.34689(4) 1.15800(11) 0.0716(3) Uani d . 1 1 A .
    C C16 0.3736(6) 0.29134(14) 1.0928(6) 0.0958(14) Uani d DU 1 1 . .
    H H16A 0.4135 0.2961 1.0065 0.115 Uiso calc PR 0.689(10) 1 A 1
    H H16B 0.4436 0.2731 1.1779 0.115 Uiso calc PR 0.689(10) 1 A 1
    H H16C 0.4545 0.2981 1.0536 0.115 Uiso d PR 0.311(10) 1 A 2
    H H16D 0.4117 0.2703 1.1861 0.115 Uiso d PR 0.311(10) 1 A 2
    C C17 0.2338(8) 0.2642(2) 1.0379(10) 0.089(2) Uani d PDU 0.689(10) 1 A 1
    H H17A 0.1821 0.2680 1.1147 0.106 Uiso calc PR 0.689(10) 1 A 1
    H H17B 0.1737 0.2780 0.9374 0.106 Uiso calc PR 0.689(10) 1 A 1
    C C18 0.2631(8) 0.2107(2) 1.0189(10) 0.092(2) Uani d PDU 0.689(10) 1 A 1
    H H18A 0.3163 0.1958 1.1204 0.111 Uiso calc PR 0.689(10) 1 A 1
    H H18B 0.3194 0.2066 0.9467 0.111 Uiso calc PR 0.689(10) 1 A 1
    C C19 0.1163(15) 0.1872(6) 0.952(3) 0.132(6) Uani d PDU 0.689(10) 1 A 1
    H H19A 0.1271 0.1521 0.9337 0.198 Uiso calc PR 0.689(10) 1 A 1
    H H19B 0.0641 0.2033 0.8542 0.198 Uiso calc PR 0.689(10) 1 A 1
    H H19C 0.0632 0.1910 1.0266 0.198 Uiso calc PR 0.689(10) 1 A 1
    C C17' 0.2867(19) 0.2577(5) 0.9740(15) 0.105(5) Uani d PDU 0.311(10) 1 A 2
    H H17C 0.3450 0.2356 0.9319 0.126 Uiso calc PR 0.311(10) 1 A 2
    H H17D 0.2157 0.2752 0.8880 0.126 Uiso calc PR 0.311(10) 1 A 2
    C C18' 0.219(3) 0.2313(8) 1.081(2) 0.127(6) Uani d PDU 0.311(10) 1 A 2
    H H18C 0.1472 0.2527 1.1031 0.152 Uiso calc PR 0.311(10) 1 A 2
    H H18D 0.2931 0.2231 1.1803 0.152 Uiso calc PR 0.311(10) 1 A 2
    C C19' 0.149(3) 0.1841(9) 0.999(5) 0.118(10) Uani d PDU 0.311(10) 1 A 2
    H H19D 0.1170 0.1641 1.0714 0.176 Uiso calc PR 0.311(10) 1 A 2
    H H19E 0.2182 0.1654 0.9641 0.176 Uiso calc PR 0.311(10) 1 A 2
    H H19F 0.0671 0.1927 0.9087 0.176 Uiso calc PR 0.311(10) 1 A 2
    N N1 0.3666(3) 0.49065(8) 0.1432(3) 0.0486(6) Uani d . 1 1 . .
    H H1 0.3813 0.5013 0.0580 0.058 Uiso calc R 1 1 . .
    O O1 0.6480(2) 0.46096(8) 0.1393(3) 0.0581(6) Uani d . 1 1 . .
    O O2 0.6701(2) 0.42077(8) 0.3638(2) 0.0540(5) Uani d . 1 1 . .
    S S1 0.44602(8) 0.42390(3) 0.54986(9) 0.0483(2) Uani d . 1 1 . .
    S S2 0.15379(9) 0.47146(3) 0.44873(10) 0.0558(2) Uani d . 1 1 . .
    S S3 0.09887(9) 0.43714(3) 0.76775(9) 0.0564(2) Uani d . 1 1 . .
    S S4 0.38360(9) 0.39046(3) 0.87406(10) 0.0548(2) Uani d . 1 1 . .
loop_
    _atom_site_aniso_label
    _atom_site_aniso_U_11
    _atom_site_aniso_U_22
    _atom_site_aniso_U_33
    _atom_site_aniso_U_12
    _atom_site_aniso_U_13
    _atom_site_aniso_U_23
    C1 0.0517(17) 0.0411(14) 0.0481(15) -0.0027(12) 0.0276(13) 0.0018(12)
    C2 0.0472(16) 0.0381(13) 0.0444(14) -0.0021(11) 0.0229(13) 0.0003(11)
    C3 0.0484(17) 0.0425(14) 0.0506(16) -0.0013(12) 0.0255(13) 0.0013(12)
    C4 0.0568(18) 0.0460(15) 0.0491(16) 0.0038(13) 0.0251(14) 0.0055(12)
    C5 0.0471(16) 0.0429(14) 0.0487(15) -0.0026(12) 0.0259(13) 0.0010(12)
    C6 0.0496(17) 0.0474(15) 0.0467(16) -0.0024(12) 0.0235(13) 0.0010(12)
    C7 0.0605(19) 0.0465(15) 0.0455(16) -0.0039(13) 0.0244(14) 0.0016(12)
    C8 0.0568(19) 0.0524(16) 0.0460(16) -0.0051(14) 0.0277(14) 0.0034(13)
    C9 0.0504(17) 0.0474(15) 0.0500(16) -0.0085(13) 0.0238(14) -0.0008(13)
    C10 0.0492(19) 0.082(2) 0.075(2) 0.0094(17) 0.0266(17) 0.0141(19)
    C11 0.134(6) 0.165(6) 0.179(7) 0.040(5) 0.084(5) 0.022(5)
    S6 0.0676(6) 0.0819(6) 0.0619(5) -0.0029(4) 0.0415(5) 0.0085(4)
    C12 0.063(2) 0.080(2) 0.096(3) -0.0058(18) 0.042(2) 0.006(2)
    C13 0.075(4) 0.067(3) 0.104(6) -0.010(3) 0.041(4) 0.014(3)
    C14 0.072(4) 0.072(4) 0.113(6) -0.011(3) 0.037(4) 0.010(4)
    C15 0.164(15) 0.094(8) 0.266(18) -0.016(8) 0.050(13) -0.060(10)
    C13' 0.115(14) 0.089(9) 0.149(17) 0.001(10) 0.021(13) 0.001(11)
    C14' 0.133(14) 0.094(12) 0.166(17) -0.024(11) 0.018(14) -0.004(12)
    C15' 0.081(12) 0.099(15) 0.132(12) -0.022(11) 0.029(11) 0.030(10)
    S5 0.0952(7) 0.0666(5) 0.0576(5) 0.0101(5) 0.0307(5) 0.0186(4)
    C16 0.120(4) 0.060(2) 0.105(3) 0.011(2) 0.031(3) 0.018(2)
    C17 0.112(5) 0.067(4) 0.090(5) 0.007(3) 0.037(4) -0.004(3)
    C18 0.121(5) 0.060(3) 0.107(5) 0.007(4) 0.051(4) -0.003(3)
    C19 0.133(10) 0.103(9) 0.152(11) -0.035(9) 0.035(9) -0.005(8)
    C17' 0.152(12) 0.076(9) 0.122(10) -0.009(7) 0.092(9) -0.034(7)
    C18' 0.173(15) 0.102(12) 0.140(13) -0.015(10) 0.098(11) -0.019(10)
    C19' 0.110(16) 0.043(8) 0.20(3) 0.021(7) 0.046(16) 0.032(10)
    N1 0.0611(16) 0.0467(13) 0.0473(13) 0.0003(11) 0.0302(12) 0.0063(11)
    O1 0.0600(13) 0.0686(13) 0.0588(13) -0.0016(11) 0.0373(11) 0.0114(10)
    O2 0.0493(12) 0.0639(13) 0.0566(12) 0.0012(10) 0.0281(10) 0.0102(10)
    S1 0.0495(4) 0.0527(4) 0.0506(4) 0.0049(3) 0.0271(3) 0.0094(3)
    S2 0.0520(5) 0.0668(5) 0.0599(5) 0.0112(4) 0.0336(4) 0.0159(4)
    S3 0.0546(5) 0.0706(5) 0.0541(5) 0.0094(4) 0.0315(4) 0.0154(4)
    S4 0.0523(5) 0.0657(5) 0.0522(4) 0.0051(4) 0.0247(4) 0.0095(4)
_geom_special_details
;
All e.s.d.'s (except the e.s.d. in the dihedral angle between two l.s. planes)
are estimated using the full covariance matrix. The cell e.s.d.'s are taken
into account individually in the estimation of e.s.d.'s in distances, angles
and torsion angles; correlations between e.s.d.'s in cell parameters are only
used when they are defined by crystal symmetry. An approximate (isotropic)
treatment of cell e.s.d.'s is used for estimating e.s.d.'s involving l.s.
planes.
;
loop_
    _geom_bond_atom_site_label_1
    _geom_bond_atom_site_label_2
    _geom_bond_site_symmetry_2
    _geom_bond_distance
    _geom_bond_publ_flag
    C1 N1 . 1.345(4) ?
    C1 C2 . 1.385(4) ?
    C1 C9 . 1.427(4) ?
    C2 C3 . 1.383(4) ?
    C2 S1 . 1.704(3) ?
    C3 C4 . 1.358(4) ?
    C3 S2 . 1.738(3) ?
    C4 N1 . 1.350(4) ?
    C4 H4 . 0.9300 ?
    C5 C6 . 1.333(4) ?
    C5 S2 . 1.728(3) ?
    C5 S1 . 1.765(3) ?
    C6 S4 . 1.720(3) ?
    C6 S3 . 1.754(3) ?
    C7 C8 . 1.327(4) ?
    C7 S5 . 1.718(3) ?
    C7 S4 . 1.753(3) ?
    C8 S3 . 1.713(3) ?
    C8 S6 . 1.748(3) ?
    C9 O1 . 1.206(3) ?
    C9 O2 . 1.306(4) ?
    C10 O2 . 1.419(4) ?
    C10 C11 . 1.496(4) ?
    C10 H10A . 0.9700 ?
    C10 H10B . 0.9700 ?
    C11 H11A . 0.9600 ?
    C11 H11B . 0.9600 ?
    C11 H11C . 0.9600 ?
    S6 C12 . 1.808(4) ?
    C12 C13 . 1.437(6) ?
    C12 C13' . 1.444(9) ?
    C12 H12A . 0.9700 ?
    C12 H12B . 0.9700 ?
    C12 H12C . 0.9700 ?
    C12 H12D . 0.9700 ?
    C13 C14 . 1.491(7) ?
    C13 H13A . 0.9700 ?
    C13 H13B . 0.9700 ?
    C14 C15 . 1.524(4) ?
    C14 H14A . 0.9700 ?
    C14 H14B . 0.9700 ?
    C15 H15A . 0.9600 ?
    C15 H15B . 0.9600 ?
    C15 H15C . 0.9600 ?
    C13' C14' . 1.484(9) ?
    C13' H13C . 0.9700 ?
    C13' H13D . 0.9700 ?
    C14' C15' . 1.501(9) ?
    C14' H14C . 0.9700 ?
    C14' H14D . 0.9700 ?
    C15' H15D . 0.9600 ?
    C15' H15E . 0.9600 ?
    C15' H15F . 0.9600 ?
    S5 C16 . 1.684(4) ?
    C16 C17' . 1.435(9) ?
    C16 C17 . 1.475(7) ?
    C16 H16A . 0.9700 ?
    C16 H16B . 0.9700 ?
    C16 H16C . 0.9700 ?
    C16 H16D . 0.9700 ?
    C17 C18 . 1.473(7) ?
    C17 H17A . 0.9700 ?
    C17 H17B . 0.9700 ?
    C18 C19 . 1.495(8) ?
    C18 H18A . 0.9700 ?
    C18 H18B . 0.9700 ?
    C19 H19A . 0.9600 ?
    C19 H19B . 0.9600 ?
    C19 H19C . 0.9600 ?
    C17' C18' . 1.485(9) ?
    C17' H17C . 0.9700 ?
    C17' H17D . 0.9700 ?
    C18' C19' . 1.503(9) ?
    C18' H18C . 0.9700 ?
    C18' H18D . 0.9700 ?
    C19' H19D . 0.9600 ?
    C19' H19E . 0.9600 ?
    C19' H19F . 0.9600 ?
    N1 H1 . 0.8600 ?
loop_
    _geom_angle_atom_site_label_1
    _geom_angle_atom_site_label_2
    _geom_angle_atom_site_label_3
    _geom_angle_site_symmetry_1
    _geom_angle_site_symmetry_3
    _geom_angle
    _geom_angle_publ_flag
    N1 C1 C2 . . 106.2(2) ?
    N1 C1 C9 . . 121.5(2) ?
    C2 C1 C9 . . 132.3(3) ?
    C3 C2 C1 . . 108.4(3) ?
    C3 C2 S1 . . 116.9(2) ?
    C1 C2 S1 . . 134.7(2) ?
    C4 C3 C2 . . 106.7(3) ?
    C4 C3 S2 . . 135.3(2) ?
    C2 C3 S2 . . 118.0(2) ?
    N1 C4 C3 . . 108.5(3) ?
    N1 C4 H4 . . 125.8 ?
    C3 C4 H4 . . 125.8 ?
    C6 C5 S2 . . 120.6(2) ?
    C6 C5 S1 . . 122.9(2) ?
    S2 C5 S1 . . 116.44(15) ?
    C5 C6 S4 . . 123.6(2) ?
    C5 C6 S3 . . 123.3(2) ?
    S4 C6 S3 . . 113.05(15) ?
    C8 C7 S5 . . 124.1(2) ?
    C8 C7 S4 . . 118.3(2) ?
    S5 C7 S4 . . 116.94(19) ?
    C7 C8 S3 . . 115.6(2) ?
    C7 C8 S6 . . 126.6(2) ?
    S3 C8 S6 . . 117.47(18) ?
    O1 C9 O2 . . 123.3(3) ?
    O1 C9 C1 . . 126.2(3) ?
    O2 C9 C1 . . 110.5(2) ?
    O2 C10 C11 . . 104.8(3) ?
    O2 C10 H10A . . 110.8 ?
    C11 C10 H10A . . 110.8 ?
    O2 C10 H10B . . 110.8 ?
    C11 C10 H10B . . 110.8 ?
    H10A C10 H10B . . 108.9 ?
    C10 C11 H11A . . 109.5 ?
    C10 C11 H11B . . 109.5 ?
    H11A C11 H11B . . 109.5 ?
    C10 C11 H11C . . 109.5 ?
    H11A C11 H11C . . 109.5 ?
    H11B C11 H11C . . 109.5 ?
    C8 S6 C12 . . 101.55(17) ?
    C13 C12 C13' . . 18.5(16) ?
    C13 C12 S6 . . 115.1(5) ?
    C13' C12 S6 . . 106.3(12) ?
    C13 C12 H12A . . 108.5 ?
    C13' C12 H12A . . 97.8 ?
    S6 C12 H12A . . 108.5 ?
    C13 C12 H12B . . 108.5 ?
    C13' C12 H12B . . 126.8 ?
    S6 C12 H12B . . 108.5 ?
    H12A C12 H12B . . 107.5 ?
    C13 C12 H12C . . 117.9 ?
    C13' C12 H12C . . 109.6 ?
    S6 C12 H12C . . 109.9 ?
    H12A C12 H12C . . 13.5 ?
    H12B C12 H12C . . 94.7 ?
    C13 C12 H12D . . 94.6 ?
    C13' C12 H12D . . 113.1 ?
    S6 C12 H12D . . 109.7 ?
    H12A C12 H12D . . 120.2 ?
    H12B C12 H12D . . 15.7 ?
    H12C C12 H12D . . 108.2 ?
    C12 C13 C14 . . 113.2(7) ?
    C12 C13 H13A . . 108.9 ?
    C14 C13 H13A . . 108.9 ?
    C12 C13 H13B . . 108.9 ?
    C14 C13 H13B . . 108.9 ?
    H13A C13 H13B . . 107.8 ?
    C13 C14 C15 . . 103.5(10) ?
    C13 C14 H14A . . 111.1 ?
    C15 C14 H14A . . 111.1 ?
    C13 C14 H14B . . 111.1 ?
    C15 C14 H14B . . 111.1 ?
    H14A C14 H14B . . 109.0 ?
    C14 C15 H15A . . 109.5 ?
    C14 C15 H15B . . 109.5 ?
    H15A C15 H15B . . 109.5 ?
    C14 C15 H15C . . 109.5 ?
    H15A C15 H15C . . 109.5 ?
    H15B C15 H15C . . 109.5 ?
    C12 C13' C14' . . 110.6(18) ?
    C12 C13' H13C . . 109.5 ?
    C14' C13' H13C . . 109.5 ?
    C12 C13' H13D . . 109.5 ?
    C14' C13' H13D . . 109.5 ?
    H13C C13' H13D . . 108.1 ?
    C13' C14' C15' . . 120(3) ?
    C13' C14' H14C . . 107.3 ?
    C15' C14' H14C . . 107.3 ?
    C13' C14' H14D . . 107.3 ?
    C15' C14' H14D . . 107.3 ?
    H14C C14' H14D . . 106.9 ?
    C14' C15' H15D . . 109.5 ?
    C14' C15' H15E . . 109.5 ?
    H15D C15' H15E . . 109.5 ?
    C14' C15' H15F . . 109.5 ?
    H15D C15' H15F . . 109.5 ?
    H15E C15' H15F . . 109.5 ?
    C16 S5 C7 . . 100.3(2) ?
    C17' C16 C17 . . 35.7(6) ?
    C17' C16 S5 . . 130.5(8) ?
    C17 C16 S5 . . 104.2(4) ?
    C17' C16 H16A . . 77.8 ?
    C17 C16 H16A . . 110.9 ?
    S5 C16 H16A . . 110.9 ?
    C17' C16 H16B . . 111.4 ?
    C17 C16 H16B . . 110.9 ?
    S5 C16 H16B . . 110.9 ?
    H16A C16 H16B . . 108.9 ?
    C17' C16 H16C . . 101.8 ?
    C17 C16 H16C . . 137.3 ?
    S5 C16 H16C . . 105.7 ?
    H16A C16 H16C . . 28.6 ?
    H16B C16 H16C . . 85.8 ?
    C17' C16 H16D . . 104.2 ?
    C17 C16 H16D . . 93.6 ?
    S5 C16 H16D . . 106.3 ?
    H16A C16 H16D . . 127.6 ?
    H16B C16 H16D . . 20.6 ?
    H16C C16 H16D . . 106.3 ?
    C18 C17 C16 . . 108.7(6) ?
    C18 C17 H17A . . 110.0 ?
    C16 C17 H17A . . 110.0 ?
    C18 C17 H17B . . 110.0 ?
    C16 C17 H17B . . 110.0 ?
    H17A C17 H17B . . 108.3 ?
    C17 C18 C19 . . 104.9(9) ?
    C17 C18 H18A . . 110.8 ?
    C19 C18 H18A . . 110.8 ?
    C17 C18 H18B . . 110.8 ?
    C19 C18 H18B . . 110.8 ?
    H18A C18 H18B . . 108.9 ?
    C18 C19 H19A . . 109.5 ?
    C18 C19 H19B . . 109.5 ?
    H19A C19 H19B . . 109.5 ?
    C18 C19 H19C . . 109.5 ?
    H19A C19 H19C . . 109.5 ?
    H19B C19 H19C . . 109.5 ?
    C16 C17' C18' . . 95.7(11) ?
    C16 C17' H17C . . 112.6 ?
    C18' C17' H17C . . 112.6 ?
    C16 C17' H17D . . 112.6 ?
    C18' C17' H17D . . 112.6 ?
    H17C C17' H17D . . 110.1 ?
    C17' C18' C19' . . 108(2) ?
    C17' C18' H18C . . 110.1 ?
    C19' C18' H18C . . 110.1 ?
    C17' C18' H18D . . 110.1 ?
    C19' C18' H18D . . 110.1 ?
    H18C C18' H18D . . 108.4 ?
    C18' C19' H19D . . 109.5 ?
    C18' C19' H19E . . 109.5 ?
    H19D C19' H19E . . 109.5 ?
    C18' C19' H19F . . 109.5 ?
    H19D C19' H19F . . 109.5 ?
    H19E C19' H19F . . 109.5 ?
    C1 N1 C4 . . 110.2(2) ?
    C1 N1 H1 . . 124.9 ?
    C4 N1 H1 . . 124.9 ?
    C9 O2 C10 . . 115.5(2) ?
    C2 S1 C5 . . 94.82(13) ?
    C5 S2 C3 . . 93.89(14) ?
    C8 S3 C6 . . 96.81(14) ?
    C6 S4 C7 . . 94.90(14) ?
loop_
    _geom_hbond_atom_site_label_D
    _geom_hbond_atom_site_label_H
    _geom_hbond_atom_site_label_A
    _geom_hbond_site_symmetry_A
    _geom_hbond_distance_DH
    _geom_hbond_distance_HA
    _geom_hbond_distance_DA
    _geom_hbond_angle_DHA
    N1 H1 O1 3_665 0.86 1.96 2.782(3) 159.5
