# Supplementary material for: Ethyl 2-[4,5-bis­(butyl­sulfan­yl)-1,3-dithiol-2-yl­idene]-1,3-dithiolo[4,5-c]pyrrole-4-carboxyl­ate
Source: Acta Crystallogr Sect E Struct Rep Online. 2012 Apr 18;68(Pt 5):o1400. doi: 10.1107/S1600536812015309 (PMC3344526; doi:10.1107/S1600536812015309)
Supplement: Supplementary file 2 [file e-68-o1400-Isup2.hkl]

# 
# h,k,l, Fc-squared, Fo-squared, sigma(Fo-squared) and status flag 
# 
data_I
_shelx_title ' 1 in P2(1)/c' 
_shelx_refln_list_code          4 
_shelx_F_calc_maximum      277.36 
_exptl_crystal_F_000      1032.00 
_reflns_d_resolution_high  0.8409 
 
loop_ 
 _symmetry_equiv_pos_as_xyz 
 'x, y, z' 
 '-x, y+1/2, -z+1/2' 
 '-x, -y, -z' 
 'x, -y-1/2, z-1/2' 
 
_cell_length_a     9.6870 
_cell_length_b    26.6081 
_cell_length_c     8.8760 
_cell_angle_alpha  90.000 
_cell_angle_beta  108.408 
_cell_angle_gamma  90.000 
 
_shelx_F_squared_multiplier     1.000 
 
loop_ 
 _refln_index_h 
 _refln_index_k 
 _refln_index_l 
 _refln_F_squared_calc 
 _refln_F_squared_meas 
 _refln_F_squared_sigma 
 _refln_observed_status 
   2   0   0    23313.07    21052.98    371.05 o 
   3   0   0     2825.03     2700.41     40.63 o 
   4   0   0     5245.86     5495.79     76.68 o 
   5   0   0      258.27      303.79     12.90 o 
   6   0   0      106.98      135.25      9.86 o 
   7   0   0     1176.99     1037.70     29.16 o 
   8   0   0      953.91      980.90     24.18 o 
   9   0   0       29.14       51.12     13.75 o 
  10   0   0       52.97       68.58     11.84 o 
   2   1   0     4809.16     4415.60     41.65 o 
   3   1   0     4762.23     4340.74     41.02 o 
   4   1   0       62.52       72.58      7.42 o 
   5   1   0       24.86       36.33      5.12 o 
   6   1   0       57.50       71.49      7.61 o 
   7   1   0      232.55      214.40      9.84 o 
   8   1   0       24.63       24.53      7.32 o 
   9   1   0       35.28       31.43      7.69 o 
  10   1   0        8.82       15.20      7.13 o 
   2   2   0     3248.05     2718.04     25.52 o 
   3   2   0      449.02      372.77      7.83 o 
   4   2   0     2640.37     2335.08     24.41 o 
   5   2   0      201.69      211.17      7.43 o 
   6   2   0        4.23       10.95      5.79 o 
   7   2   0      230.87      237.13     16.68 o 
   8   2   0      148.67      149.36     12.76 o 
   9   2   0        2.00        0.42      6.35 o 
  10   2   0       57.12       51.73     12.43 o 
   1   3   0     7523.34     7816.55     70.90 o 
   2   3   0       94.52      102.32      6.68 o 
   3   3   0     7118.31     6884.24     67.91 o 
   4   3   0      229.56      201.90      5.89 o 
   5   3   0     1708.67     1850.59     22.74 o 
   6   3   0     2132.41     2158.42     27.07 o 
   7   3   0      869.31      795.84     16.26 o 
   8   3   0       32.70       30.01      6.59 o 
   9   3   0       93.61       70.29      8.91 o 
  10   3   0       97.65      100.96     14.23 o 
   1   4   0     1356.73     1381.79     11.23 o 
   2   4   0     2674.95     2875.91     41.49 o 
   3   4   0     3039.06     2814.80     27.16 o 
   4   4   0        0.06       -0.78      4.12 o 
   5   4   0      371.16      351.30     10.10 o 
   6   4   0      338.45      320.21     11.19 o 
   7   4   0       48.52       39.55      9.09 o 
   8   4   0        6.37       10.63      6.28 o 
   9   4   0      114.95      119.15     10.40 o 
  10   4   0      143.97      171.74     21.55 o 
   1   5   0     7142.38     6701.02     53.16 o 
   2   5   0    16251.39    17053.36    201.46 o 
   3   5   0      727.01      880.60     11.38 o 
   4   5   0     4133.98     4307.71     41.32 o 
   5   5   0     2360.34     2232.94     23.57 o 
   6   5   0     2650.26     2561.90     31.33 o 
   7   5   0      124.88      128.27     13.25 o 
   8   5   0       55.16       50.27      7.77 o 
   9   5   0       16.98       18.97      7.18 o 
  10   5   0       42.63       34.18      9.59 o 
   0   6   0    10560.95    11883.09    121.15 o 
   1   6   0        8.91        5.88      1.67 o 
   2   6   0     6049.02     5516.23     51.32 o 
   3   6   0       18.44       44.79      3.10 o 
   4   6   0      671.27      592.89     14.89 o 
   5   6   0      360.97      347.84     10.00 o 
   6   6   0      801.57      753.80     18.19 o 
   7   6   0      203.54      211.21      8.84 o 
   8   6   0        0.30       -2.31      5.32 o 
   9   6   0      291.70      288.61     19.37 o 
  10   6   0      145.72      161.19     10.49 o 
   1   7   0      994.52      983.55      8.65 o 
   2   7   0     7964.58     7820.27     80.37 o 
   3   7   0      175.74      248.74      7.55 o 
   4   7   0      144.10      192.71      5.29 o 
   5   7   0      199.16      139.81     12.26 o 
   6   7   0      787.00      754.44     13.32 o 
   7   7   0      616.31      537.58     11.74 o 
   8   7   0        5.05        0.92      6.64 o 
   9   7   0        2.55       -2.10      6.35 o 
  10   7   0        2.78        3.39      6.20 o 
   0   8   0     1323.43     1431.28     14.47 o 
   1   8   0      351.69      438.04      5.32 o 
   2   8   0     3008.84     3134.96     44.57 o 
   3   8   0      323.87      283.36      8.54 o 
   4   8   0      821.17      845.16     11.21 o 
   5   8   0     3793.86     3777.01     39.46 o 
   6   8   0      684.94      718.34     13.36 o 
   7   8   0      138.12      158.59      7.72 o 
   8   8   0      477.93      426.24     12.12 o 
   9   8   0      273.73      274.12     12.43 o 
  10   8   0       11.69       17.05      8.74 o 
   1   9   0     1285.30     1458.90     11.61 o 
   2   9   0        5.08        1.70      2.41 o 
   3   9   0     1808.29     1880.66     24.25 o 
   4   9   0      249.60      263.78      7.29 o 
   5   9   0     2275.02     2200.82     25.04 o 
   6   9   0       47.63       56.19      6.42 o 
   7   9   0      294.65      332.46      9.67 o 
   8   9   0      146.05      134.76     10.40 o 
   9   9   0       48.10       29.62      9.37 o 
  10   9   0        3.46        1.73      6.33 o 
   0  10   0      340.75      350.04      5.96 o 
   1  10   0     1305.33     1364.57      9.27 o 
   2  10   0      701.31      607.32      5.71 o 
   3  10   0      240.81      243.98      6.72 o 
   4  10   0      763.90      904.92     17.01 o 
   5  10   0     2983.40     2958.69     33.64 o 
   6  10   0       70.70       63.89      5.58 o 
   7  10   0       78.45       83.72      6.94 o 
   8  10   0      285.52      298.58     11.43 o 
   9  10   0       21.47       41.56     10.51 o 
  10  10   0        3.58        2.45      6.38 o 
   1  11   0      551.36      459.84      4.33 o 
   2  11   0      155.38      134.22      9.17 o 
   3  11   0        3.97        2.42      1.85 o 
   4  11   0      564.76      523.77      8.20 o 
   5  11   0     1326.90     1302.28     18.73 o 
   6  11   0      953.26      872.63     13.25 o 
   7  11   0      217.87      245.60     15.43 o 
   8  11   0      856.51      882.60     20.45 o 
   9  11   0      333.14      348.51     15.06 o 
  10  11   0       60.88       76.95     12.04 o 
   0  12   0      143.41      117.38      4.33 o 
   1  12   0        6.96       18.94      2.09 o 
   2  12   0       24.83       42.81      3.83 o 
   3  12   0       67.76       89.86      3.90 o 
   4  12   0     1021.13      870.60     11.40 o 
   5  12   0      267.42      329.00      8.10 o 
   6  12   0        0.03        2.06      6.17 o 
   7  12   0        2.79        1.38      4.80 o 
   8  12   0      331.64      318.75     10.61 o 
   9  12   0      413.67      425.17     12.91 o 
  10  12   0       18.38       15.71      6.87 o 
   1  13   0        2.42        4.89      1.97 o 
   2  13   0       79.13       63.25      2.60 o 
   3  13   0        0.49        3.27      2.09 o 
   4  13   0      819.95      786.92     11.30 o 
   5  13   0      314.91      303.78     16.54 o 
   6  13   0      118.92      124.25      6.46 o 
   7  13   0        9.46       17.75      6.93 o 
   8  13   0      300.26      313.19     13.73 o 
   9  13   0      131.59      150.69     12.28 o 
   0  14   0      451.56      518.20     11.60 o 
   1  14   0     1723.13     1718.65     11.57 o 
   2  14   0      309.92      341.79      7.56 o 
   3  14   0      144.20      130.74      2.99 o 
   4  14   0      441.13      448.45      5.78 o 
   5  14   0     2002.36     1965.70     21.76 o 
   6  14   0      915.15      922.06     15.66 o 
   7  14   0      223.65      241.12     11.38 o 
   8  14   0      542.53      486.87     13.09 o 
   9  14   0      340.15      347.20     12.64 o 
   1  15   0     1059.23     1055.99      8.23 o 
   2  15   0      409.52      417.63      5.34 o 
   3  15   0       17.14       21.70      2.48 o 
   4  15   0      152.66      173.01      4.01 o 
   5  15   0       13.66       14.46      3.42 o 
   6  15   0      139.78      150.22      6.99 o 
   7  15   0      380.38      410.98     10.26 o 
   8  15   0        0.06       -2.01      6.60 o 
   9  15   0        9.44       21.65      9.39 o 
   0  16   0      531.49      516.63     13.62 o 
   1  16   0       17.23       30.56      2.71 o 
   2  16   0        1.40        2.20      1.78 o 
   3  16   0      149.55      128.47      5.00 o 
   4  16   0       10.77       16.83      2.75 o 
   5  16   0      411.92      425.38      7.31 o 
   6  16   0     1711.82     1655.55     24.72 o 
   7  16   0       96.65      114.78     11.57 o 
   8  16   0        2.59        5.12      6.66 o 
   9  16   0        0.03       -4.54      5.59 o 
   1  17   0       54.84       79.20      3.01 o 
   2  17   0      241.27      256.20      4.83 o 
   3  17   0        1.50       -1.68      2.98 o 
   4  17   0      260.32      220.52     14.07 o 
   5  17   0      784.66      760.75     10.11 o 
   6  17   0      135.78      151.81      7.87 o 
   7  17   0       13.09       14.17      6.38 o 
   8  17   0       37.66       39.20      7.01 o 
   9  17   0        1.70        1.12      7.52 o 
   0  18   0      166.71      166.46      7.02 o 
   1  18   0       99.50       97.81      3.44 o 
   2  18   0       40.37       55.38      3.79 o 
   3  18   0      879.13      877.36     11.12 o 
   4  18   0      194.31      213.17      6.93 o 
   5  18   0      144.76      153.26      8.99 o 
   6  18   0      150.96      176.00      8.03 o 
   7  18   0      117.44      125.42     14.17 o 
   8  18   0      310.97      293.19     12.23 o 
   1  19   0      411.46      471.13      6.07 o 
   2  19   0       92.58       92.89      3.08 o 
   3  19   0        5.74       19.67      2.24 o 
   4  19   0       94.61      105.95     10.44 o 
   5  19   0      190.97      222.93      7.18 o 
   6  19   0       26.87       14.50      5.07 o 
   7  19   0      148.82      178.73     10.69 o 
   8  19   0       50.49       43.25      7.56 o 
   0  20   0        0.00        5.18      4.67 o 
   1  20   0       10.65       19.61      2.34 o 
   2  20   0       94.25      103.04      3.67 o 
   3  20   0     1816.45     1819.42     17.58 o 
   4  20   0       86.92      104.13      5.90 o 
   5  20   0      364.16      372.51      9.51 o 
   6  20   0       29.87       16.36      4.53 o 
   7  20   0      169.96      182.61      7.09 o 
   8  20   0      156.10      171.67      9.36 o 
   1  21   0     1027.20     1057.96      9.66 o 
   2  21   0      580.00      621.21      8.47 o 
   3  21   0       94.53       98.97      6.44 o 
   4  21   0     1215.23     1172.50     13.62 o 
   5  21   0      538.32      529.64      8.80 o 
   6  21   0      142.59      138.17      5.06 o 
   7  21   0       99.25      111.66      5.05 o 
   8  21   0       33.03       26.59      4.66 o 
   0  22   0     1265.66     1214.87     21.30 o 
   1  22   0        2.02        4.46      2.10 o 
   2  22   0       24.51       20.18      3.43 o 
   3  22   0        0.24        4.30      2.44 o 
   4  22   0       69.42      101.91      6.49 o 
   5  22   0       72.31       65.49      5.11 o 
   6  22   0        1.09       -2.30      4.90 o 
   7  22   0        6.60       -0.24      3.28 o 
   1  23   0      169.96      203.90      5.05 o 
   2  23   0      114.51      127.05      3.89 o 
   3  23   0        0.90        3.04      2.94 o 
   4  23   0      301.68      312.39      9.50 o 
   5  23   0      369.57      409.64      7.79 o 
   6  23   0      101.25       86.38      9.24 o 
   7  23   0       30.56       28.86      6.91 o 
   0  24   0      209.50      236.77      8.18 o 
   1  24   0      731.39      741.75      9.47 o 
   2  24   0        1.89       -1.31      3.07 o 
   3  24   0       11.36       16.40      2.55 o 
   4  24   0       23.88       23.48      3.50 o 
   5  24   0        4.75        0.43      3.12 o 
   6  24   0       15.67       11.94      6.50 o 
   7  24   0        1.49        1.93      4.65 o 
   1  25   0      540.65      502.92     10.78 o 
   2  25   0        1.01       -0.38      2.01 o 
   3  25   0      273.58      296.67      6.90 o 
   4  25   0       61.59       65.35      4.96 o 
   5  25   0       18.46       25.74      2.58 o 
   6  25   0       42.22       36.77      5.80 o 
   0  26   0      481.40      452.87     11.71 o 
   1  26   0      934.60      915.21     15.83 o 
   2  26   0        1.64        2.77      2.66 o 
   3  26   0       39.76       40.74      3.41 o 
   4  26   0        0.06        1.98      2.71 o 
   5  26   0        0.49        2.41      3.56 o 
   6  26   0        1.57       -3.33      6.77 o 
   1  27   0       52.96       79.83      9.44 o 
   2  27   0      288.75      261.66      6.32 o 
   3  27   0       40.34       32.62      3.62 o 
   4  27   0        0.71        0.99      2.51 o 
   5  27   0       41.02       39.57      5.50 o 
   0  28   0      393.59      410.58     12.95 o 
   1  28   0       49.46       76.63     10.97 o 
   2  28   0      102.56       92.70      4.08 o 
   3  28   0        0.20       -1.28      2.14 o 
   4  28   0        4.18        3.09      2.42 o 
   5  28   0        8.14       13.06      7.56 o 
   1  29   0        0.14        2.96      2.76 o 
   2  29   0      409.77      421.49     12.87 o 
   3  29   0       92.24       81.82      6.29 o 
   4  29   0       87.52       58.78      7.09 o 
   0  30   0       10.90        6.61      3.50 o 
   1  30   0      208.88      187.15     10.71 o 
   2  30   0       19.34       24.45      3.12 o 
   3  30   0       83.30       68.38      4.82 o 
   1  31   0       17.18       28.91      3.90 o 
   2  31   0       61.48       68.97      4.93 o 
 -11   1   1       44.23       50.09     10.49 o 
 -10   1   1      333.32      321.97     22.55 o 
  -9   1   1      344.76      309.86     13.15 o 
  -8   1   1     2941.00     2892.91     40.06 o 
  -7   1   1        1.45        6.00      5.82 o 
  -6   1   1       53.63       52.50      5.97 o 
  -5   1   1      785.72      853.66     12.37 o 
  -4   1   1      860.07      928.83     11.87 o 
  -3   1   1     3952.47     3597.33     35.52 o 
  -2   1   1      981.01     1036.67      9.75 o 
   1   1   1     4094.04     3655.86     32.28 o 
   2   1   1      517.52      552.38      9.65 o 
   3   1   1    19935.00    20328.53    263.77 o 
   4   1   1      258.42      265.65      8.82 o 
   5   1   1      764.66      627.06     11.73 o 
   6   1   1      111.55      113.03      8.38 o 
   7   1   1     1778.49     1788.88     27.29 o 
   8   1   1      294.36      285.28     10.84 o 
   9   1   1       85.37       82.15      8.35 o 
  10   1   1      139.36      146.84     12.70 o 
 -11   2   1      318.22      341.78     14.11 o 
 -10   2   1        6.96       15.74      9.80 o 
  -9   2   1      157.12      148.85     10.24 o 
  -8   2   1       82.98       74.13      9.12 o 
  -7   2   1       61.06       58.88      7.88 o 
  -6   2   1       73.06       85.07      6.57 o 
  -5   2   1     2458.26     2587.20     28.88 o 
  -4   2   1      897.97     1090.25     12.05 o 
  -3   2   1     5908.73     6003.64     58.75 o 
  -2   2   1     1196.18     1729.45     17.11 o 
  -1   2   1     7840.74     8251.69     77.64 o 
   1   2   1      264.97      217.89      4.55 o 
   2   2   1     5272.59     4355.82     41.90 o 
   3   2   1      958.50      806.34     15.13 o 
   4   2   1     3796.28     3726.95     38.87 o 
   5   2   1      205.89      160.47      8.72 o 
   6   2   1     4344.86     4208.02     51.61 o 
   7   2   1      566.40      533.30     14.00 o 
   8   2   1      229.07      233.05     14.40 o 
   9   2   1       40.72       35.40      8.02 o 
  10   2   1       17.12       15.37      7.83 o 
 -11   3   1        1.89        4.82      8.07 o 
 -10   3   1        2.57        0.17      6.38 o 
  -9   3   1      429.20      408.04     13.78 o 
  -8   3   1       10.98       13.41      7.67 o 
  -7   3   1     1789.48     1690.79     23.22 o 
  -6   3   1       53.39       38.59      5.31 o 
  -5   3   1      236.65      247.25      7.64 o 
  -4   3   1     1296.74     1482.13     15.96 o 
  -3   3   1      445.42      318.39      8.87 o 
  -2   3   1        4.74        6.03      2.62 o 
  -1   3   1      607.24     1052.48      8.16 o 
   0   3   1    11274.73    11130.83    110.01 o 
   1   3   1      164.16      267.97      7.65 o 
   2   3   1        0.19       -2.26      3.55 o 
   3   3   1      958.83      773.10      9.96 o 
   4   3   1     3455.51     3262.98     34.21 o 
   5   3   1     1361.24     1222.83     18.50 o 
   6   3   1     1161.15     1079.29     24.47 o 
   7   3   1      101.69       93.38      9.07 o 
   8   3   1      140.76      144.00      8.60 o 
   9   3   1        4.42        1.44      7.64 o 
  10   3   1       88.34       79.90     10.62 o 
 -11   4   1      276.50      295.78     21.92 o 
 -10   4   1       71.71       72.62      9.05 o 
  -9   4   1       35.81       32.80      7.67 o 
  -8   4   1       37.13       30.19      9.16 o 
  -7   4   1      764.42      775.92     19.22 o 
  -6   4   1       83.32       78.43      8.69 o 
  -5   4   1     3375.46     3646.35     37.73 o 
  -4   4   1      608.11      555.59      8.63 o 
  -3   4   1      415.92      363.33      6.90 o 
  -2   4   1     7577.05     8798.71     86.47 o 
  -1   4   1      123.17      155.46      6.10 o 
   0   4   1       18.02       33.55      1.50 o 
   1   4   1     8067.37     8582.60    161.90 o 
   2   4   1     2679.22     2561.99     25.04 o 
   3   4   1       33.10       16.65      3.39 o 
   4   4   1     1290.17     1199.81     16.75 o 
   5   4   1      215.20      214.84     10.07 o 
   6   4   1     2302.95     2209.91     28.97 o 
   7   4   1       93.79      110.67     10.71 o 
   8   4   1       43.46       42.61      7.11 o 
   9   4   1      178.03      193.60     12.21 o 
  10   4   1        9.75       10.51      8.19 o 
 -11   5   1        8.12        9.09     11.58 o 
 -10   5   1      271.22      276.62     12.11 o 
  -9   5   1      537.73      524.59     15.76 o 
  -8   5   1     1476.91     1449.66     22.46 o 
  -7   5   1     2378.12     2356.93     32.88 o 
  -6   5   1      533.27      521.48      9.63 o 
  -5   5   1      497.51      428.42     10.18 o 
  -4   5   1       29.85       27.71      4.54 o 
  -3   5   1       87.73       73.43      5.25 o 
  -2   5   1     2111.86     2073.02     25.07 o 
  -1   5   1     2485.55     2695.89     19.39 o 
   0   5   1     6693.90     6752.56     89.54 o 
   1   5   1    76930.38    74226.42   1690.73 o 
   2   5   1      987.40      997.80     10.75 o 
   3   5   1     1106.21      922.09     11.63 o 
   4   5   1       26.94       32.83      5.64 o 
   5   5   1      440.37      461.80      9.42 o 
   6   5   1      306.05      287.08     10.86 o 
   7   5   1       12.18       12.99      5.98 o 
   8   5   1      725.25      699.68     21.46 o 
   9   5   1       65.79       56.24     10.80 o 
  10   5   1        0.46       -3.64      7.50 o 
 -11   6   1       36.50       39.92      9.67 o 
 -10   6   1      206.40      205.04     15.76 o 
  -9   6   1       62.12       74.44      9.25 o 
  -8   6   1      900.65      848.90     18.61 o 
  -7   6   1        8.82        0.84      5.59 o 
  -6   6   1        4.86        7.76      5.46 o 
  -5   6   1      754.39      759.89     11.43 o 
  -4   6   1     3713.36     3879.19     38.02 o 
  -3   6   1      867.80      875.65     16.53 o 
  -2   6   1      336.62      341.03      7.01 o 
  -1   6   1      538.28      648.48      8.94 o 
   0   6   1     2027.82     2265.58     21.19 o 
   1   6   1    32975.42    33676.24   1028.63 o 
   2   6   1      903.55      856.12      8.91 o 
   3   6   1      335.76      339.71      8.76 o 
   4   6   1      592.09      577.44      9.19 o 
   5   6   1     3339.46     3236.44     39.41 o 
   6   6   1      129.79      107.13      6.61 o 
   7   6   1       14.84       21.23      7.71 o 
   8   6   1        2.80       11.39      5.86 o 
   9   6   1      627.58      667.45     24.35 o 
  10   6   1        0.93        4.72      6.26 o 
 -10   7   1       71.16       84.08     12.04 o 
  -9   7   1       74.13       72.46      7.81 o 
  -8   7   1      974.59      932.80     18.19 o 
  -7   7   1        6.15       13.79      5.39 o 
  -6   7   1     1009.89     1015.37     14.00 o 
  -5   7   1      745.31      699.15     14.30 o 
  -4   7   1     1964.50     1944.15     21.88 o 
  -3   7   1     2697.57     2494.64     23.20 o 
  -2   7   1     1444.18     1448.37     12.92 o 
  -1   7   1     1399.58     2061.93     15.56 o 
   0   7   1    13094.18    14767.60    117.77 o 
   1   7   1    36075.93    38393.89    707.31 o 
   2   7   1      471.83      523.45     11.76 o 
   3   7   1       16.99        1.44      2.23 o 
   4   7   1      334.09      372.53      7.12 o 
   5   7   1       20.25       15.68      6.68 o 
   6   7   1       48.52       54.32      6.80 o 
   7   7   1       78.01       83.78      7.31 o 
   8   7   1        0.71       13.47      6.49 o 
   9   7   1       61.55       80.72      9.11 o 
  10   7   1       53.00       59.02      8.07 o 
 -10   8   1      217.92      244.79     13.14 o 
  -9   8   1       15.31       17.82      6.40 o 
  -8   8   1     1032.93      959.44     18.26 o 
  -7   8   1      188.84      194.74      8.22 o 
  -6   8   1       22.05       27.07      7.58 o 
  -5   8   1     2666.15     2730.62     28.40 o 
  -4   8   1     1715.58     1684.70     20.69 o 
  -3   8   1     1701.36     1855.55     21.39 o 
  -2   8   1       66.33       79.28      3.73 o 
  -1   8   1       17.17       19.31      2.25 o 
   0   8   1    18394.14    19076.53    163.66 o 
   1   8   1    20548.72    21724.38    328.10 o 
   2   8   1     4141.67     3993.12     33.93 o 
   3   8   1       96.76       78.12      4.01 o 
   4   8   1        8.26       12.23      3.94 o 
   5   8   1     1774.08     1813.38     25.62 o 
   6   8   1      401.62      422.36     12.26 o 
   7   8   1      124.06      119.22     12.74 o 
   8   8   1       77.31       85.02      7.80 o 
   9   8   1      183.16      170.29     11.49 o 
  10   8   1        0.84        0.38      6.60 o 
 -10   9   1        9.05        8.18      8.10 o 
  -9   9   1       27.64       34.94     10.13 o 
  -8   9   1      134.19      136.92     10.32 o 
  -7   9   1       34.94       36.35      6.23 o 
  -6   9   1      269.26      278.10      9.91 o 
  -5   9   1     3721.12     3574.95     37.68 o 
  -4   9   1      277.97      264.84      7.27 o 
  -3   9   1      733.06      774.69      8.38 o 
  -2   9   1     4448.56     4467.99     42.57 o 
  -1   9   1      347.88      255.82      3.70 o 
   0   9   1    13838.24    14213.72    112.38 o 
   1   9   1      873.94      653.05     10.62 o 
   2   9   1        2.10        4.87      2.03 o 
   3   9   1      423.64      454.19      7.11 o 
   4   9   1      136.71      152.77      8.22 o 
   5   9   1      120.90      119.61      7.86 o 
   6   9   1      102.04      114.28      7.38 o 
   7   9   1      872.44      826.12     27.96 o 
   8   9   1      711.60      679.08     13.98 o 
   9   9   1        1.14        0.57      6.28 o 
  10   9   1        0.01        2.02      5.84 o 
 -10  10   1       12.09       21.55      7.71 o 
  -9  10   1       32.99       49.16      7.75 o 
  -8  10   1      185.06      210.10      9.81 o 
  -7  10   1      342.44      322.56     14.85 o 
  -6  10   1      346.75      377.87      8.44 o 
  -5  10   1     5485.65     5557.63     65.89 o 
  -4  10   1      541.72      598.00      9.14 o 
  -3  10   1     2249.85     2347.33     22.65 o 
  -2  10   1     3080.92     2963.01     26.09 o 
  -1  10   1       61.68       77.56      2.78 o 
   0  10   1     6123.21     6975.21     51.32 o 
   1  10   1       93.60      120.27      4.29 o 
   2  10   1     1763.79     1749.13     18.41 o 
   3  10   1       18.03       32.98      3.35 o 
   4  10   1      109.89       82.76      3.56 o 
   5  10   1      681.80      659.20     11.69 o 
   6  10   1      469.09      476.44     13.79 o 
   7  10   1        3.07        0.07      5.72 o 
   8  10   1       24.33       34.35      7.61 o 
   9  10   1       12.99       15.71      6.02 o 
 -10  11   1       55.84       44.14     10.53 o 
  -9  11   1       74.82       96.00     10.72 o 
  -8  11   1      424.27      441.61     28.85 o 
  -7  11   1       13.33       15.96      6.02 o 
  -6  11   1      147.53      167.59      7.96 o 
  -5  11   1      526.34      566.20     16.53 o 
  -4  11   1      328.66      371.00     10.73 o 
  -3  11   1       54.90       46.52      2.83 o 
  -2  11   1     1185.09      935.69      9.49 o 
  -1  11   1     2027.69     1942.74     13.48 o 
   0  11   1       27.86       43.02      2.40 o 
   1  11   1     1078.71     1020.01     11.04 o 
   2  11   1       22.67       39.41      1.76 o 
   3  11   1      170.75      171.21      5.29 o 
   4  11   1       91.04       99.08      7.99 o 
   5  11   1      252.37      255.50     12.37 o 
   6  11   1        9.22       11.12      4.57 o 
   7  11   1      531.96      564.13     18.61 o 
   8  11   1      337.93      351.38     10.18 o 
   9  11   1       38.48       42.10     10.51 o 
 -10  12   1       11.36       18.07      7.26 o 
  -9  12   1      128.44      133.10     10.09 o 
  -8  12   1        2.19       -5.72      5.70 o 
  -7  12   1      305.25      325.43     11.32 o 
  -6  12   1      606.57      594.60     13.80 o 
  -5  12   1     2456.68     2367.21     34.48 o 
  -4  12   1     1014.38     1106.39     12.72 o 
  -3  12   1     3373.72     3452.34     27.18 o 
  -2  12   1     3858.43     3678.04     30.92 o 
  -1  12   1     4073.67     3926.56     27.92 o 
   0  12   1      177.04      231.54      3.37 o 
   1  12   1     1217.28     1182.63     41.07 o 
   2  12   1     1031.21     1150.06     21.29 o 
   3  12   1      236.93      245.48      3.89 o 
   4  12   1       65.49       84.52      7.55 o 
   5  12   1        5.37       10.70      4.27 o 
   6  12   1       62.78       70.84      5.79 o 
   7  12   1       35.33       23.44      6.02 o 
   8  12   1        3.29        7.88      4.91 o 
   9  12   1       40.00       34.40      9.63 o 
 -10  13   1        5.62       -1.29      6.80 o 
  -9  13   1       44.08       33.51     11.34 o 
  -8  13   1        2.94        5.74      5.63 o 
  -7  13   1      191.51      185.84     15.54 o 
  -6  13   1     1936.12     1983.32     29.23 o 
  -5  13   1     2123.55     2071.36     33.93 o 
  -4  13   1       21.80       27.09      4.68 o 
  -3  13   1      389.64      459.44      8.80 o 
  -2  13   1     6847.39     6877.50     63.09 o 
  -1  13   1     1786.86     1810.94     13.51 o 
   0  13   1     1314.63     1515.06     14.77 o 
   1  13   1      824.25      752.96     12.14 o 
   2  13   1      172.44      177.06      2.81 o 
   3  13   1      293.30      284.14      7.91 o 
   4  13   1      663.48      669.74      8.24 o 
   5  13   1      161.60      188.47     11.71 o 
   6  13   1      336.19      298.06     14.01 o 
   7  13   1        0.47       -0.01      4.92 o 
   8  13   1        8.26        8.46      6.13 o 
   9  13   1       65.55       55.77      9.72 o 
 -10  14   1        6.26        6.51      6.59 o 
  -9  14   1       89.30       83.70      7.98 o 
  -8  14   1       68.37       68.64      7.01 o 
  -7  14   1       21.00       21.32      5.78 o 
  -6  14   1        4.66       17.93      6.70 o 
  -5  14   1       99.08       90.32      5.94 o 
  -4  14   1     1057.80     1110.07     11.81 o 
  -3  14   1      580.00      542.93      8.26 o 
  -2  14   1       55.98       77.80      4.39 o 
  -1  14   1        4.51        5.40      1.81 o 
   0  14   1     2310.50     2302.43     16.88 o 
   1  14   1      766.47      732.62      7.63 o 
   2  14   1     1354.51     1403.70     32.87 o 
   3  14   1       23.66       38.74      3.03 o 
   4  14   1      180.66      172.21     12.67 o 
   5  14   1      806.91      787.22     11.86 o 
   6  14   1      195.86      220.49      9.34 o 
   7  14   1       15.55        9.37      4.39 o 
   8  14   1       16.95       15.70      4.84 o 
   9  14   1        1.35        7.40      9.36 o 
  -9  15   1      110.90      129.53      9.36 o 
  -8  15   1       16.22       14.29      5.31 o 
  -7  15   1       95.59       85.30      9.52 o 
  -6  15   1      837.68      839.39     23.64 o 
  -5  15   1      502.26      564.58     15.09 o 
  -4  15   1      864.08      825.69      8.98 o 
  -3  15   1     2547.90     2512.72     22.98 o 
  -2  15   1     4231.08     4186.33     40.96 o 
  -1  15   1       72.85      124.33      3.63 o 
   0  15   1     1117.46     1110.66      8.88 o 
   1  15   1      805.59      898.79      5.82 o 
   2  15   1       12.70       19.95      2.22 o 
   3  15   1      625.31      696.70      8.55 o 
   4  15   1      102.02      111.85      4.35 o 
   5  15   1       33.87       49.60      5.02 o 
   6  15   1      747.17      735.06     12.38 o 
   7  15   1       13.20       25.57      4.93 o 
   8  15   1       23.51       37.15      6.40 o 
   9  15   1      132.00      188.32     12.57 o 
  -9  16   1        1.83        6.57      5.32 o 
  -8  16   1      158.88      172.24      9.74 o 
  -7  16   1       42.53       50.64      5.22 o 
  -6  16   1        0.33        5.10      4.38 o 
  -5  16   1      638.41      583.83     10.51 o 
  -4  16   1     2462.48     2381.22     21.11 o 
  -3  16   1      512.24      491.28      7.53 o 
  -2  16   1      427.72      409.46      5.80 o 
  -1  16   1      427.58      473.78      5.38 o 
   0  16   1      346.36      286.83      5.32 o 
   1  16   1      403.53      379.20      4.25 o 
   2  16   1      462.65      448.19     23.67 o 
   3  16   1       29.73       44.14      3.21 o 
   4  16   1       25.81       35.69      3.43 o 
   5  16   1      443.63      476.93     19.35 o 
   6  16   1      366.19      336.86      9.96 o 
   7  16   1       34.91       23.85      6.20 o 
   8  16   1       10.38       17.04      5.76 o 
   9  16   1       22.98       12.90      6.37 o 
  -9  17   1       18.76       25.60      7.06 o 
  -8  17   1       63.55       77.87      6.30 o 
  -7  17   1      283.72      237.24      8.71 o 
  -6  17   1       19.75       14.07      4.99 o 
  -5  17   1      281.89      289.30     11.76 o 
  -4  17   1      367.85      321.48     11.31 o 
  -3  17   1     3072.10     2974.44     28.71 o 
  -2  17   1       56.62       62.92      3.01 o 
  -1  17   1      117.22      117.83      5.72 o 
   0  17   1     1404.88     1491.88     14.77 o 
   1  17   1      456.65      461.45      8.34 o 
   2  17   1      210.26      219.73      8.04 o 
   3  17   1       10.01       10.02      2.60 o 
   4  17   1        1.71        0.08      3.35 o 
   5  17   1        2.37        3.52      2.68 o 
   6  17   1       34.49       35.72      4.52 o 
   7  17   1        0.05        0.14      5.37 o 
   8  17   1        0.15        0.38      3.99 o 
  -9  18   1       40.75       36.20      6.85 o 
  -8  18   1        3.15        4.97      5.51 o 
  -7  18   1      130.41      132.11      6.23 o 
  -6  18   1      101.41      131.63      5.82 o 
  -5  18   1      115.87      125.01      6.91 o 
  -4  18   1       46.99       45.90      6.18 o 
  -3  18   1      107.21      113.23      5.24 o 
  -2  18   1        2.07        2.07      2.44 o 
  -1  18   1      177.16      200.15      4.09 o 
   0  18   1     3804.29     3900.44     48.79 o 
   1  18   1        0.31        4.14      1.68 o 
   2  18   1        0.29       -1.61      5.13 o 
   3  18   1      463.06      442.78     16.53 o 
   4  18   1      397.47      408.93      9.01 o 
   5  18   1       72.90       85.38      4.83 o 
   6  18   1      108.26       91.88      4.96 o 
   7  18   1      113.99      123.91      7.41 o 
   8  18   1       13.33       18.22      5.64 o 
  -9  19   1       29.54       32.79      8.55 o 
  -8  19   1       27.51       30.41      4.88 o 
  -7  19   1      834.42      853.05     14.54 o 
  -6  19   1      228.96      227.98      5.78 o 
  -5  19   1      246.67      236.14     11.18 o 
  -4  19   1       14.56       23.78      5.21 o 
  -3  19   1       55.77       66.88      3.67 o 
  -2  19   1        9.88       10.92      2.78 o 
  -1  19   1       35.97       23.02      2.87 o 
   0  19   1     5964.54     6319.38     62.54 o 
   1  19   1       30.66       46.22      2.31 o 
   2  19   1     1117.41     1137.10     17.94 o 
   3  19   1      193.05      169.93     21.02 o 
   4  19   1      641.51      630.14     14.86 o 
   5  19   1       43.62       37.29      3.26 o 
   6  19   1      158.78      148.39      6.39 o 
   7  19   1       11.10       11.54      4.49 o 
   8  19   1       78.44       66.17      8.86 o 
  -8  20   1       26.22       23.59      6.43 o 
  -7  20   1       65.55       71.98      6.15 o 
  -6  20   1        6.86        6.76      3.39 o 
  -5  20   1      419.54      404.98     14.03 o 
  -4  20   1      637.20      603.21     11.18 o 
  -3  20   1      344.49      342.35      7.03 o 
  -2  20   1        4.45       11.24      2.42 o 
  -1  20   1      370.96      387.16      5.19 o 
   0  20   1     1028.22     1080.88     18.90 o 
   1  20   1      126.73      136.34      3.79 o 
   2  20   1      524.68      513.79     14.02 o 
   3  20   1     1089.84     1068.98     22.55 o 
   4  20   1      216.48      192.85     11.90 o 
   5  20   1       78.84       77.59      5.19 o 
   6  20   1      105.92       93.21      4.34 o 
   7  20   1       10.55        5.13      3.89 o 
   8  20   1        7.01        5.28      5.77 o 
  -8  21   1      100.96      108.06      8.19 o 
  -7  21   1       59.56       71.47      6.33 o 
  -6  21   1       60.59       47.85      7.52 o 
  -5  21   1       98.91      105.42      5.63 o 
  -4  21   1      294.51      298.39     13.61 o 
  -3  21   1        2.00        5.09      3.24 o 
  -2  21   1       24.62       27.82      3.09 o 
  -1  21   1       84.93       84.59      4.05 o 
   0  21   1      856.62      872.05     14.04 o 
   1  21   1       35.63       25.28      2.23 o 
   2  21   1      374.07      356.80     11.27 o 
   3  21   1      107.46      123.56      8.10 o 
   4  21   1        2.73        2.02      6.29 o 
   5  21   1       63.83       33.23      5.19 o 
   6  21   1       41.01       50.21      7.07 o 
   7  21   1      193.09      162.01     12.24 o 
  -8  22   1        7.78        3.23      4.97 o 
  -7  22   1        6.99        5.31      4.03 o 
  -6  22   1       58.03       57.92      5.06 o 
  -5  22   1      220.57      232.73      8.10 o 
  -4  22   1      758.00      775.63      9.95 o 
  -3  22   1      208.12      204.99      5.46 o 
  -2  22   1       12.19       11.22      2.90 o 
  -1  22   1      843.50      816.13      8.78 o 
   0  22   1        0.94       -4.17      2.78 o 
   1  22   1      333.16      332.39      5.48 o 
   2  22   1       53.15       59.04      6.62 o 
   3  22   1      633.63      588.69     16.00 o 
   4  22   1       66.57       78.53      8.66 o 
   5  22   1       24.35       24.80      3.67 o 
   6  22   1        8.47       10.98      4.70 o 
   7  22   1        2.74        8.87      6.77 o 
  -7  23   1       97.37       99.07     11.04 o 
  -6  23   1        0.39        4.00      5.37 o 
  -5  23   1       15.33       22.89      4.51 o 
  -4  23   1        1.28        6.12      4.07 o 
  -3  23   1        0.15        7.78      3.81 o 
  -2  23   1        0.57        3.66      3.49 o 
  -1  23   1       95.42      103.04      4.36 o 
   0  23   1       89.29       93.11      4.74 o 
   1  23   1        9.46        7.38      3.00 o 
   2  23   1      400.24      382.29      9.89 o 
   3  23   1      983.35      956.24     17.82 o 
   4  23   1      115.78      111.94      7.81 o 
   5  23   1      108.51      114.34     10.82 o 
   6  23   1        0.20        3.10      3.86 o 
   7  23   1      135.47      177.84     12.04 o 
  -7  24   1      105.54      122.82     10.23 o 
  -6  24   1        0.43        5.06      5.27 o 
  -5  24   1      133.59      130.53      5.72 o 
  -4  24   1      220.72      227.54      6.55 o 
  -3  24   1       69.41       83.41     11.08 o 
  -2  24   1       34.84       34.47      3.32 o 
  -1  24   1       79.04       90.83      3.74 o 
   0  24   1       20.05       23.40      4.03 o 
   1  24   1       14.45       14.99      2.53 o 
   2  24   1      285.30      274.28     11.44 o 
   3  24   1      110.81      125.90      7.99 o 
   4  24   1      241.55      237.61     10.33 o 
   5  24   1      204.93      196.06     15.98 o 
   6  24   1      378.76      433.60     15.27 o 
  -6  25   1        1.33       -6.72      5.02 o 
  -5  25   1       65.31       40.32      4.90 o 
  -4  25   1        0.51       -2.21      3.43 o 
  -3  25   1       64.70       37.51      4.81 o 
  -2  25   1      270.66      271.16      7.35 o 
  -1  25   1       59.96       70.75      3.77 o 
   0  25   1       12.92       15.44      3.56 o 
   1  25   1       28.59       23.79      3.02 o 
   2  25   1     1155.83     1134.10     25.43 o 
   3  25   1       57.56       89.63     12.30 o 
   4  25   1        2.87        8.64      6.20 o 
   5  25   1       14.29       14.95      6.60 o 
   6  25   1        6.93        8.06     10.65 o 
  -6  26   1        0.64       -0.62      3.26 o 
  -5  26   1        1.30        0.88      4.64 o 
  -4  26   1      115.60      104.89      5.46 o 
  -3  26   1      265.95      251.28      7.71 o 
  -2  26   1        9.80        9.68      2.86 o 
  -1  26   1      260.50      261.66      5.52 o 
   0  26   1      159.06      120.52     12.31 o 
   1  26   1        1.90        2.41      3.71 o 
   2  26   1      138.78      164.07      8.65 o 
   3  26   1        0.47        9.06      6.72 o 
   4  26   1      109.53      119.01     12.02 o 
   5  26   1        0.46       -8.49      7.37 o 
  -5  27   1       17.09        6.38      3.37 o 
  -4  27   1        0.08       11.77      3.62 o 
  -3  27   1       93.05      114.32      5.88 o 
  -2  27   1        8.47        8.13      3.08 o 
  -1  27   1        0.84        0.76      3.14 o 
   0  27   1       27.17       24.39      2.86 o 
   1  27   1        6.58        5.88      2.23 o 
   2  27   1      152.36      149.08      7.60 o 
   3  27   1       98.35       81.49      7.73 o 
   4  27   1       15.30       42.08      7.50 o 
   5  27   1       24.99       35.17      9.62 o 
  -5  28   1        0.89        3.78      3.17 o 
  -4  28   1      398.65      376.05      8.08 o 
  -3  28   1      258.70      237.73      7.24 o 
  -2  28   1        0.01       -1.51      2.71 o 
  -1  28   1       66.80       58.43      5.42 o 
   0  28   1       98.77      107.83     12.38 o 
   1  28   1       50.69       40.74      2.83 o 
   2  28   1        2.63       -8.31      8.38 o 
   3  28   1       11.88        7.04      7.21 o 
   4  28   1        5.50        4.55      7.90 o 
  -4  29   1       45.13       32.63      5.23 o 
  -3  29   1       15.49       15.81      4.28 o 
  -2  29   1       59.99       47.25      4.95 o 
  -1  29   1        0.92       -0.28      3.43 o 
   0  29   1        0.58        3.34      2.04 o 
   1  29   1       58.54       62.74      6.11 o 
   2  29   1       11.48       -1.96      6.80 o 
   3  29   1       28.09       28.79      6.88 o 
  -3  30   1        3.75        6.93      3.45 o 
  -2  30   1        2.58       10.20      4.06 o 
  -1  30   1        0.25        2.61      3.16 o 
   0  30   1        1.66       -1.55      3.58 o 
   1  30   1       31.48       39.17      3.99 o 
   2  30   1       43.45       11.10      7.94 o 
  -2  31   1        2.25       -0.67      3.60 o 
  -1  31   1        0.15        2.78      3.55 o 
   0  31   1        4.43        1.43      3.11 o 
   1  31   1       13.46       11.24      8.29 o 
 -11   0   2       61.35       72.86     13.67 o 
 -10   0   2        0.12        7.84     13.27 o 
  -9   0   2       66.86       48.71     10.02 o 
  -8   0   2      883.36      898.96     37.52 o 
  -7   0   2    13329.40    12714.20    258.68 o 
  -6   0   2      998.09     1144.04     30.44 o 
  -5   0   2     5108.74     5101.66     77.30 o 
  -4   0   2     2370.24     2287.02     36.62 o 
  -3   0   2     4138.46     4132.46     53.34 o 
  -2   0   2      747.96      604.49     10.19 o 
  -1   0   2     6901.42     6811.89    139.57 o 
   1   0   2       20.15       29.34      5.74 o 
   2   0   2     4716.87     4235.38     54.70 o 
   3   0   2      468.43      603.33     12.59 o 
   4   0   2      374.73      329.17     14.03 o 
   5   0   2      527.06      423.84     20.86 o 
   6   0   2     1946.35     1858.79     35.12 o 
   7   0   2        0.86        2.60      7.45 o 
   8   0   2      211.92      245.58     14.45 o 
   9   0   2       41.37       24.41     15.17 o 
  10   0   2      265.00      269.98     21.46 o 
 -11   1   2       51.65       45.50     10.37 o 
 -10   1   2       26.48       38.81      7.99 o 
  -9   1   2       82.56       78.74      9.41 o 
  -8   1   2      671.95      636.88     21.57 o 
  -7   1   2        0.63       -9.40      7.54 o 
  -6   1   2      179.54      184.38      6.98 o 
  -5   1   2     1061.28      949.19     15.15 o 
  -4   1   2     8222.31     8235.42     89.62 o 
  -3   1   2     7174.16     6280.09     63.47 o 
  -2   1   2      689.98      667.62      8.44 o 
  -1   1   2    18368.13    17054.78    148.09 o 
   0   1   2      355.62      323.84      7.58 o 
   1   1   2     1063.27      925.49     11.08 o 
   2   1   2       61.09       64.84     10.51 o 
   3   1   2     1113.11     1198.68     17.30 o 
   4   1   2      153.01      136.92      8.22 o 
   5   1   2       40.15       44.88      6.47 o 
   6   1   2        2.84        2.90      6.41 o 
   7   1   2       39.00       26.07      6.97 o 
   8   1   2        0.12       -2.35      5.67 o 
   9   1   2      149.50      201.38     16.75 o 
  10   1   2        5.37       11.32      8.02 o 
 -11   2   2        2.20       -1.92      7.24 o 
 -10   2   2      135.53      160.11     15.01 o 
  -9   2   2      128.05      144.70      9.04 o 
  -8   2   2      539.63      500.20     13.48 o 
  -7   2   2     1858.42     1764.63     24.43 o 
  -6   2   2     1602.29     1522.29     19.49 o 
  -5   2   2     4834.41     4748.88     49.32 o 
  -4   2   2       12.14       55.48     25.23 o 
  -3   2   2     3861.29     3928.35     35.74 o 
  -2   2   2      271.34      267.54      5.91 o 
  -1   2   2       24.65       56.78      3.41 o 
   0   2   2     2215.16     2483.30     35.69 o 
   1   2   2      913.88     1061.36     11.02 o 
   2   2   2     1001.76     1047.61     12.71 o 
   3   2   2      256.82      274.09      7.85 o 
   4   2   2       31.49       44.33      5.30 o 
   5   2   2      188.02      182.95      8.15 o 
   6   2   2     1328.93     1313.11     19.33 o 
   7   2   2      200.18      190.53      8.83 o 
   8   2   2        5.77       16.58      8.85 o 
   9   2   2        0.37        8.88      7.37 o 
  10   2   2       62.55       56.28      9.41 o 
 -11   3   2      263.82      262.19     13.91 o 
 -10   3   2      176.21      195.63     23.85 o 
  -9   3   2      231.39      190.27     10.93 o 
  -8   3   2     1491.41     1497.76     26.89 o 
  -7   3   2      300.22      273.54     12.87 o 
  -6   3   2       68.74       44.53      6.63 o 
  -5   3   2      237.33      232.21     10.36 o 
  -4   3   2    17604.83    18522.13    237.16 o 
  -3   3   2      147.31      152.03      4.53 o 
  -2   3   2    12255.14    12545.96    137.57 o 
  -1   3   2       29.81       48.47      2.89 o 
   0   3   2    10583.58    10558.42    106.67 o 
   1   3   2      141.91      129.82      5.04 o 
   2   3   2      351.10      303.10      5.44 o 
   3   3   2      834.82      839.35     18.44 o 
   4   3   2       27.75       37.85      4.70 o 
   5   3   2      259.96      276.81      9.08 o 
   6   3   2       18.28        8.26      6.06 o 
   7   3   2      762.12      783.36     16.16 o 
   8   3   2        2.42        3.01      5.99 o 
   9   3   2      265.77      301.15     15.22 o 
 -11   4   2       24.06       21.20      9.90 o 
 -10   4   2      199.88      216.88     15.75 o 
  -9   4   2      152.17      124.61     12.65 o 
  -8   4   2      160.90      158.09     12.48 o 
  -7   4   2     3521.60     3409.16     45.90 o 
  -6   4   2     1875.41     1956.86     23.71 o 
  -5   4   2       15.44       39.38      5.09 o 
  -4   4   2     2908.05     3280.74     32.01 o 
  -3   4   2       14.76       22.80      4.50 o 
  -2   4   2    15349.53    14601.38    148.82 o 
  -1   4   2     2227.83     2147.23     35.34 o 
   0   4   2      148.72      258.38      5.45 o 
   1   4   2     1426.01     1669.43     15.11 o 
   2   4   2      705.48      598.00      7.99 o 
   3   4   2     2463.97     2576.83     24.61 o 
   4   4   2      975.66     1064.54     14.53 o 
   5   4   2      312.13      266.07      8.95 o 
   6   4   2      159.18      163.19     11.74 o 
   7   4   2      317.82      296.79     16.24 o 
   8   4   2       91.00       77.16      8.14 o 
   9   4   2      127.11      117.35      9.19 o 
 -11   5   2      298.57      311.99     17.27 o 
 -10   5   2       76.76       69.02      8.87 o 
  -9   5   2       41.70       35.85      8.68 o 
  -8   5   2      196.76      156.50      9.40 o 
  -7   5   2     1170.02     1195.62     24.15 o 
  -6   5   2      786.69      771.06     17.41 o 
  -5   5   2     2710.61     2660.57     32.43 o 
  -4   5   2     3275.37     3325.60     36.24 o 
  -3   5   2      809.76      698.47      8.12 o 
  -2   5   2     5647.76     5318.12     46.57 o 
  -1   5   2      307.20      452.22      4.47 o 
   0   5   2       23.92       36.10      3.09 o 
   1   5   2      186.11      157.84      5.12 o 
   2   5   2     1828.46     1914.14     16.87 o 
   3   5   2       99.87       67.54      5.14 o 
   4   5   2      111.39      107.83      5.63 o 
   5   5   2        5.07        2.12      4.76 o 
   6   5   2      100.85      112.94      8.85 o 
   7   5   2      370.94      395.82     12.74 o 
   8   5   2      171.48      184.90     14.78 o 
   9   5   2        0.18       -1.74      6.13 o 
 -11   6   2       11.91       28.01      8.40 o 
 -10   6   2       49.57       52.02      9.69 o 
  -9   6   2      155.35      194.09     13.39 o 
  -8   6   2        2.73       -5.39      6.28 o 
  -7   6   2     2815.63     2782.88     38.86 o 
  -6   6   2      272.76      239.21     14.78 o 
  -5   6   2     4179.91     4153.78     42.09 o 
  -4   6   2     1408.96     1310.83     17.41 o 
  -3   6   2      156.17      115.27      5.02 o 
  -2   6   2     1911.34     1910.45     14.95 o 
  -1   6   2     2963.57     3211.69     22.46 o 
   0   6   2     5409.06     4838.64     37.71 o 
   1   6   2      753.66      695.05     12.04 o 
   2   6   2       83.84       35.33      3.41 o 
   3   6   2     2550.94     2523.94     25.30 o 
   4   6   2     3710.08     3498.02     41.07 o 
   5   6   2       35.71       26.52      6.61 o 
   6   6   2      791.98      752.34     19.27 o 
   7   6   2       10.88        8.37      7.01 o 
   8   6   2       11.76       10.79      6.07 o 
   9   6   2      154.70      166.50     10.98 o 
 -11   7   2       58.91       65.15      9.19 o 
 -10   7   2       61.50       76.82      9.94 o 
  -9   7   2       87.09      101.17      8.44 o 
  -8   7   2      536.83      499.73     12.03 o 
  -7   7   2     1382.10     1373.76     21.35 o 
  -6   7   2        4.71        6.20      5.12 o 
  -5   7   2     2105.18     2148.51     25.65 o 
  -4   7   2     1497.07     1558.56     16.25 o 
  -3   7   2     2944.41     2877.90     25.47 o 
  -2   7   2     3060.51     3179.08     25.37 o 
  -1   7   2     6720.47     6103.27     42.33 o 
   0   7   2     2155.51     2381.83     18.63 o 
   1   7   2     3714.91     4207.79     43.38 o 
   2   7   2      158.99      199.80      5.37 o 
   3   7   2     2907.38     2883.68     26.77 o 
   4   7   2     1718.18     1689.86     22.52 o 
   5   7   2      393.00      400.86     14.56 o 
   6   7   2       75.41       70.81      6.87 o 
   7   7   2      282.00      274.38     12.26 o 
   8   7   2      263.28      263.17     10.95 o 
   9   7   2        6.52        7.46      6.59 o 
 -11   8   2        5.24       -4.16      8.23 o 
 -10   8   2      390.30      417.80     15.77 o 
  -9   8   2       12.51       25.02      6.63 o 
  -8   8   2      130.36      118.93      9.70 o 
  -7   8   2        7.74        6.12      5.60 o 
  -6   8   2       31.02       43.82      5.73 o 
  -5   8   2      960.92      952.18     13.06 o 
  -4   8   2       95.70      137.65      6.29 o 
  -3   8   2       63.97       97.01      4.41 o 
  -2   8   2     1404.44     1456.09     10.98 o 
  -1   8   2     2748.62     2782.05     18.61 o 
   0   8   2     2668.51     2709.83     18.26 o 
   1   8   2     4007.93     4065.82     31.59 o 
   2   8   2     1170.28     1092.49     12.93 o 
   3   8   2      205.46      174.99      9.74 o 
   4   8   2      243.45      237.53      8.54 o 
   5   8   2       11.19        6.78      4.26 o 
   6   8   2      149.92      151.98      9.95 o 
   7   8   2        2.90        8.84      6.17 o 
   8   8   2      227.45      215.78     11.56 o 
   9   8   2        0.07       -4.21      7.33 o 
 -10   9   2      150.91      134.04     10.25 o 
  -9   9   2      122.82      132.18     12.70 o 
  -8   9   2      285.76      240.79     11.60 o 
  -7   9   2      464.85      454.17     13.61 o 
  -6   9   2       20.19       25.99      4.72 o 
  -5   9   2      124.49      141.46      8.65 o 
  -4   9   2     1800.45     2112.60     20.13 o 
  -3   9   2     6285.17     6777.25     61.60 o 
  -2   9   2     8411.61     8425.66     74.56 o 
  -1   9   2      405.41      422.17      6.22 o 
   0   9   2        0.09       50.05      2.09 o 
   1   9   2       10.39       12.59      1.32 o 
   2   9   2     1066.89     1279.12     10.41 o 
   3   9   2      456.05      533.48     10.62 o 
   4   9   2      215.11      230.06      6.10 o 
   5   9   2      704.66      741.11     16.36 o 
   6   9   2      457.98      459.57     10.68 o 
   7   9   2     1210.16     1228.42     24.40 o 
   8   9   2       56.47       66.75     10.07 o 
   9   9   2       34.82       35.20      7.99 o 
 -10  10   2      207.52      218.64     10.95 o 
  -9  10   2      290.04      281.62     12.48 o 
  -8  10   2       36.55       46.53      6.90 o 
  -7  10   2      118.29      127.14     10.00 o 
  -6  10   2      222.58      253.46      7.22 o 
  -5  10   2      121.91      118.90      5.13 o 
  -4  10   2      904.90     1046.09     11.52 o 
  -3  10   2      613.29      678.26     11.17 o 
  -2  10   2     4690.63     5022.43     41.83 o 
  -1  10   2     1210.62     1079.21      7.68 o 
   0  10   2     7873.55     7956.04     63.76 o 
   1  10   2      403.17      325.23      6.35 o 
   2  10   2      553.47      632.98     11.35 o 
   3  10   2      331.45      255.62      6.34 o 
   4  10   2       36.67       52.40      3.41 o 
   5  10   2        4.54        3.65      5.77 o 
   6  10   2        0.07        0.56      6.50 o 
   7  10   2       32.45       32.50      6.79 o 
   8  10   2       85.46       91.09      9.01 o 
   9  10   2       68.35       81.05      7.92 o 
 -10  11   2       96.77      117.96     10.81 o 
  -9  11   2      223.23      216.11     20.03 o 
  -8  11   2        6.98        1.36      8.32 o 
  -7  11   2        0.05        3.49      4.31 o 
  -6  11   2       14.89        6.94      4.20 o 
  -5  11   2      732.38      703.00      9.78 o 
  -4  11   2      380.97      462.61      8.54 o 
  -3  11   2      282.97      306.80      7.24 o 
  -2  11   2      582.13      565.67     10.95 o 
  -1  11   2      156.89      210.99      3.86 o 
   0  11   2     7226.25     7740.91     61.31 o 
   1  11   2     3837.55     4146.00     53.42 o 
   2  11   2     4999.18     5012.35     50.37 o 
   3  11   2      271.16      225.39      6.23 o 
   4  11   2     1237.23     1218.40     15.76 o 
   5  11   2      949.28      968.13     12.87 o 
   6  11   2        0.49        6.32      6.55 o 
   7  11   2      378.75      347.48     12.62 o 
   8  11   2        1.06        0.09      5.25 o 
   9  11   2       44.50       37.18      8.42 o 
 -10  12   2       10.26       22.33      7.64 o 
  -9  12   2      450.72      503.32     17.41 o 
  -8  12   2      352.76      342.37     11.64 o 
  -7  12   2       45.51       50.53      5.45 o 
  -6  12   2        2.22        8.93      5.70 o 
  -5  12   2        9.70       13.62      6.60 o 
  -4  12   2       16.85       28.42      3.92 o 
  -3  12   2      291.13      224.63      5.84 o 
  -2  12   2        9.54        4.54      2.79 o 
  -1  12   2     1492.60     1772.24     12.63 o 
   0  12   2       55.62       68.19      3.34 o 
   1  12   2    10311.55    11601.86    121.48 o 
   2  12   2     8734.89     9259.67    131.03 o 
   3  12   2      719.97      682.91      8.01 o 
   4  12   2        0.40        3.52      5.47 o 
   5  12   2      441.18      428.54     15.45 o 
   6  12   2       15.24       10.91      4.71 o 
   7  12   2        2.11        5.98      5.43 o 
   8  12   2       29.12       27.30      6.79 o 
   9  12   2        8.87       17.68      6.57 o 
 -10  13   2        7.62        4.64      6.99 o 
  -9  13   2      170.49      218.94     14.90 o 
  -8  13   2       21.69       21.44      6.57 o 
  -7  13   2       33.20       39.72      5.66 o 
  -6  13   2      125.67      140.70     11.06 o 
  -5  13   2      800.92      887.15     13.52 o 
  -4  13   2      193.86      180.56      5.88 o 
  -3  13   2      228.02      258.94      5.60 o 
  -2  13   2     1094.81     1255.95     10.84 o 
  -1  13   2       75.11       58.11      2.75 o 
   0  13   2     1076.09     1027.77      9.04 o 
   1  13   2      862.60      890.24     48.88 o 
   2  13   2     4797.76     4865.56     74.19 o 
   3  13   2     1416.60     1446.03     12.80 o 
   4  13   2      152.08      148.28      3.90 o 
   5  13   2      464.08      487.08      7.76 o 
   6  13   2      130.42      149.15      5.53 o 
   7  13   2        9.40        6.61      3.90 o 
   8  13   2       10.90       18.89      6.34 o 
   9  13   2       20.31       19.19      8.45 o 
 -10  14   2      128.78      130.53     12.65 o 
  -9  14   2      184.28      190.99     11.84 o 
  -8  14   2      375.01      402.19     10.44 o 
  -7  14   2       95.68       91.58      7.06 o 
  -6  14   2      128.36      120.50      7.61 o 
  -5  14   2      414.75      415.22      7.50 o 
  -4  14   2      149.61      124.48      5.71 o 
  -3  14   2      404.42      444.14      7.12 o 
  -2  14   2     3822.82     3812.75     30.21 o 
  -1  14   2      146.26      137.66      3.74 o 
   0  14   2     1389.86     1405.23     10.22 o 
   1  14   2    21745.23    22770.75    295.21 o 
   2  14   2     5381.57     5696.56     65.34 o 
   3  14   2     1388.88     1232.20     91.69 o 
   4  14   2       81.94       69.59      4.27 o 
   5  14   2      292.03      303.24      9.01 o 
   6  14   2      104.86      117.27     13.03 o 
   7  14   2       19.36       21.79      4.71 o 
   8  14   2      279.77      266.18     13.02 o 
 -10  15   2        0.22        4.65      6.74 o 
  -9  15   2        1.14        5.61      8.86 o 
  -8  15   2      201.47      177.76     13.00 o 
  -7  15   2      251.33      264.24      8.12 o 
  -6  15   2       14.70       18.10      4.62 o 
  -5  15   2      175.66      216.28      7.42 o 
  -4  15   2       52.51       52.22      3.27 o 
  -3  15   2      162.35      188.68      6.69 o 
  -2  15   2        3.44        9.99      3.07 o 
  -1  15   2      461.86      416.20      4.40 o 
   0  15   2     2568.96     2406.74     16.77 o 
   1  15   2     1786.98     1892.89     44.36 o 
   2  15   2      522.78      517.45     22.22 o 
   3  15   2     1157.72     1102.51     20.31 o 
   4  15   2     1885.33     1834.67     17.36 o 
   5  15   2      141.32      163.40      5.94 o 
   6  15   2      180.62      174.35      5.80 o 
   7  15   2       23.43       18.19      6.19 o 
   8  15   2        0.02        6.77      6.98 o 
  -9  16   2       82.57       93.51      8.44 o 
  -8  16   2        0.00        0.54      4.56 o 
  -7  16   2      145.54      149.48      8.21 o 
  -6  16   2       84.31       63.23      4.66 o 
  -5  16   2       14.32       20.47      3.70 o 
  -4  16   2        1.10        3.18      3.55 o 
  -3  16   2      118.25      118.72      5.50 o 
  -2  16   2        1.12        4.16      2.23 o 
  -1  16   2     1226.78     1088.40      8.34 o 
   0  16   2      842.88      750.11      9.93 o 
   1  16   2     2785.13     2992.73     30.38 o 
   2  16   2      527.92      503.75     10.83 o 
   3  16   2       41.93       43.14      6.17 o 
   4  16   2     1086.72      980.36     10.44 o 
   5  16   2       14.14       16.83      2.31 o 
   6  16   2       26.52       24.72      7.10 o 
   7  16   2        1.17        7.60      5.20 o 
   8  16   2      234.41      256.72     11.50 o 
  -9  17   2       79.65       83.78      7.96 o 
  -8  17   2       60.67       74.04      6.47 o 
  -7  17   2      284.42      276.47     13.79 o 
  -6  17   2       86.07       94.87      5.89 o 
  -5  17   2       79.34       61.10      3.80 o 
  -4  17   2        6.11       11.62      4.45 o 
  -3  17   2      787.12      732.68      9.24 o 
  -2  17   2      934.36      977.02      9.34 o 
  -1  17   2      399.44      399.66      7.08 o 
   0  17   2      255.32      306.05      4.43 o 
   1  17   2      506.98      498.04      9.44 o 
   2  17   2        4.69       29.16      5.86 o 
   3  17   2      261.40      226.30     14.47 o 
   4  17   2      632.87      398.44    106.87 o 
   5  17   2      497.39      483.99     15.91 o 
   6  17   2      594.80      551.44     12.04 o 
   7  17   2      273.92      276.72     13.87 o 
   8  17   2        2.68       -1.25      4.32 o 
  -9  18   2       13.47       19.87      7.08 o 
  -8  18   2      161.21      178.09     10.07 o 
  -7  18   2        4.83        3.79      4.15 o 
  -6  18   2       24.23       28.91      4.18 o 
  -5  18   2        3.30        2.87      3.19 o 
  -4  18   2     1275.62     1322.33     16.80 o 
  -3  18   2       12.08        7.79      2.92 o 
  -2  18   2      502.05      451.68      5.62 o 
  -1  18   2        2.46        5.13      2.08 o 
   0  18   2      377.92      354.33      8.02 o 
   1  18   2       27.34       17.56      4.74 o 
   2  18   2     1207.26     1266.02     24.41 o 
   3  18   2     2541.57     2506.79     36.40 o 
   4  18   2      570.06      603.56     14.46 o 
   5  18   2        0.91        5.14      2.35 o 
   6  18   2       93.00       81.58      5.68 o 
   7  18   2       76.73       92.25      5.68 o 
   8  18   2        0.02       -1.38      3.82 o 
  -9  19   2       34.50       25.48      8.53 o 
  -8  19   2       58.60       50.53      5.53 o 
  -7  19   2       64.15       66.75      7.07 o 
  -6  19   2       27.07       30.98      3.95 o 
  -5  19   2       98.12       97.57      6.97 o 
  -4  19   2      371.92      333.88      8.85 o 
  -3  19   2        5.20       10.43      3.16 o 
  -2  19   2      488.68      530.88      6.20 o 
  -1  19   2       13.73       16.13      4.03 o 
   0  19   2       40.91       42.42      2.57 o 
   1  19   2       42.09       56.64      5.29 o 
   2  19   2      282.59      289.12     13.57 o 
   3  19   2      495.92      465.25     14.98 o 
   4  19   2        0.02        5.33      6.89 o 
   5  19   2        8.16        5.23      4.01 o 
   6  19   2       35.48       49.21      5.68 o 
   7  19   2      249.59      252.45     11.67 o 
  -8  20   2      121.57      121.26      8.41 o 
  -7  20   2        0.32        1.50      5.32 o 
  -6  20   2       72.53       69.85      4.53 o 
  -5  20   2       39.97       43.65      5.82 o 
  -4  20   2      715.86      727.72     11.64 o 
  -3  20   2       15.49       26.27      3.30 o 
  -2  20   2      249.51      275.61      5.13 o 
  -1  20   2     1189.88     1200.66     11.76 o 
   0  20   2      331.57      356.16      5.03 o 
   1  20   2      258.20      265.34     12.81 o 
   2  20   2        4.16        3.05      5.04 o 
   3  20   2     1321.88     1279.29     20.82 o 
   4  20   2        0.80        3.79      5.97 o 
   5  20   2       25.10       35.53      7.55 o 
   6  20   2        5.00        3.75      2.51 o 
   7  20   2       27.88       25.14      4.19 o 
  -8  21   2       55.63       57.67      6.05 o 
  -7  21   2        6.66       10.14      4.79 o 
  -6  21   2       70.01       71.00      5.50 o 
  -5  21   2      349.02      325.23      9.23 o 
  -4  21   2       25.91       32.45      5.39 o 
  -3  21   2      834.67      821.64      8.82 o 
  -2  21   2        5.18        6.64      2.45 o 
  -1  21   2      377.90      370.05      6.27 o 
   0  21   2       66.83       63.38      4.89 o 
   1  21   2       75.22       99.97      8.17 o 
   2  21   2      377.71      343.49     13.60 o 
   3  21   2       34.03       23.01      5.99 o 
   4  21   2        0.26        5.60      5.59 o 
   5  21   2        4.09        0.06      6.79 o 
   6  21   2      335.67      256.31     35.95 o 
   7  21   2       11.55        8.30     12.72 o 
  -8  22   2       25.42       15.54      4.72 o 
  -7  22   2      290.33      298.29     13.29 o 
  -6  22   2       18.07       24.25      5.11 o 
  -5  22   2      133.67      130.37      7.65 o 
  -4  22   2      138.37      135.87      6.43 o 
  -3  22   2       18.88       36.23      4.12 o 
  -2  22   2      172.56      185.62      4.74 o 
  -1  22   2      108.81      105.60      4.82 o 
   0  22   2       56.21       64.92      5.97 o 
   1  22   2      222.01      234.00     10.62 o 
   2  22   2       74.76       53.62      7.33 o 
   3  22   2       53.55       63.45      9.81 o 
   4  22   2        6.26       -0.93      6.34 o 
   5  22   2       44.60       30.78      8.26 o 
   6  22   2      138.20      138.96     15.16 o 
  -7  23   2       36.97       41.35      7.97 o 
  -6  23   2        2.11        2.76      3.98 o 
  -5  23   2        0.18        6.32      4.52 o 
  -4  23   2       49.72       42.87      4.10 o 
  -3  23   2      229.12      274.07      6.15 o 
  -2  23   2       69.68       75.08      5.37 o 
  -1  23   2      311.12      276.49      4.28 o 
   0  23   2       11.41        8.40      1.58 o 
   1  23   2        1.84        1.76      4.43 o 
   2  23   2       94.03      114.09      7.88 o 
   3  23   2        5.62        5.26      5.05 o 
   4  23   2       23.43       29.28      6.38 o 
   5  23   2        1.91       -0.32      6.35 o 
   6  23   2      151.23      189.15     14.92 o 
  -7  24   2      122.87      155.97     17.67 o 
  -6  24   2      296.00      308.00      8.85 o 
  -5  24   2      155.34      156.23      7.11 o 
  -4  24   2      174.36      152.09      6.03 o 
  -3  24   2       34.69       33.52      3.90 o 
  -2  24   2        0.37        0.47      2.41 o 
  -1  24   2        9.42       11.60      2.80 o 
   0  24   2        0.29       -0.05      1.53 o 
   1  24   2      293.48      329.42     11.38 o 
   2  24   2       12.84       22.84      5.39 o 
   3  24   2       15.94       12.26      6.25 o 
   4  24   2        3.06        3.28      6.25 o 
   5  24   2       84.73       69.29     10.66 o 
   6  24   2       69.65       72.08      9.69 o 
  -7  25   2       11.13       11.75      7.32 o 
  -6  25   2       11.97       14.83      4.67 o 
  -5  25   2       27.25       35.61      3.74 o 
  -4  25   2      468.15      456.87      8.50 o 
  -3  25   2        0.03        0.42      2.75 o 
  -2  25   2       41.29       40.78      4.47 o 
  -1  25   2        1.95        1.30      2.24 o 
   0  25   2        9.61        7.53      1.76 o 
   1  25   2       18.74       26.11      6.00 o 
   2  25   2       54.48       49.17      8.91 o 
   3  25   2        0.32        3.13      5.44 o 
   4  25   2        0.48      -10.34      7.20 o 
   5  25   2       77.35       95.15      8.99 o 
  -6  26   2      318.33      322.34      9.40 o 
  -5  26   2       11.15        5.88      3.91 o 
  -4  26   2       27.24       33.88      4.43 o 
  -3  26   2      158.28      148.08      5.52 o 
  -2  26   2       53.90       62.16      4.09 o 
  -1  26   2       15.87        7.33      3.36 o 
   0  26   2        0.52        1.45      1.55 o 
   1  26   2       56.33       54.60      6.97 o 
   2  26   2       39.92       25.43      9.72 o 
   3  26   2       46.77       58.90      8.18 o 
   4  26   2       36.49       28.95      7.19 o 
   5  26   2       35.47       44.60      8.06 o 
  -6  27   2        4.97        8.70      4.37 o 
  -5  27   2      148.73      148.18      7.84 o 
  -4  27   2       75.89       83.77      6.21 o 
  -3  27   2      122.87      151.22      4.55 o 
  -2  27   2       10.30       13.47      3.43 o 
  -1  27   2        4.94       11.84      3.56 o 
   0  27   2      130.80       98.92     12.79 o 
   1  27   2        8.39       13.66      5.44 o 
   2  27   2       52.50       49.88      7.69 o 
   3  27   2        2.54        3.49      6.56 o 
   4  27   2       12.67       15.68      8.16 o 
  -5  28   2      236.55      184.58      7.80 o 
  -4  28   2       36.90       38.19      4.31 o 
  -3  28   2       17.49       17.03      5.25 o 
  -2  28   2       89.67       83.16      4.65 o 
  -1  28   2        9.20        5.47      3.27 o 
   0  28   2       11.98        6.12      5.33 o 
   1  28   2        8.64        0.74      6.30 o 
   2  28   2       22.46       23.99      7.12 o 
   3  28   2       19.85       16.02      6.17 o 
  -4  29   2        3.16        1.92      3.14 o 
  -3  29   2      273.26      233.76      9.10 o 
  -2  29   2        1.65        5.86      2.75 o 
  -1  29   2       15.89       10.40      2.75 o 
   0  29   2       34.46       33.30      5.94 o 
   1  29   2        0.09        4.01      6.42 o 
   2  29   2        6.96        7.18      8.73 o 
   3  29   2        1.35        4.67     11.83 o 
  -3  30   2        6.34       14.59      5.06 o 
  -2  30   2        6.85        0.55      3.45 o 
  -1  30   2        0.03        1.80      3.52 o 
   0  30   2        3.52       11.39      6.07 o 
   1  30   2        7.83       11.10      7.48 o 
   2  30   2        0.14        5.55      7.45 o 
  -1  31   2        8.63        3.53      2.35 o 
   0  31   2        5.19       -5.31      4.95 o 
 -11   1   3       19.33       26.09     10.45 o 
 -10   1   3      350.98      326.97     13.63 o 
  -9   1   3        3.12       10.47      6.10 o 
  -8   1   3      315.84      295.65     11.71 o 
  -7   1   3      137.58      150.04      8.40 o 
  -6   1   3        4.48        9.93      4.71 o 
  -5   1   3     1025.11     1087.00     14.03 o 
  -4   1   3    14075.00    14569.53    171.57 o 
  -3   1   3     2216.71     2333.92     21.52 o 
  -2   1   3    10919.90    10640.87     94.96 o 
  -1   1   3     5181.20     4863.82     31.91 o 
   0   1   3     4499.21     3984.71     50.41 o 
   1   1   3      838.59      965.34     14.24 o 
   2   1   3     4586.08     4710.28     48.86 o 
   3   1   3      100.69       94.45     11.83 o 
   4   1   3     2228.40     2339.31     30.43 o 
   5   1   3      583.36      548.16     11.40 o 
   6   1   3       18.48       15.51      6.35 o 
   7   1   3      382.87      357.71     13.32 o 
   8   1   3       12.93       12.66      7.14 o 
   9   1   3       13.69        8.86      6.81 o 
 -11   2   3       27.74       34.17      8.74 o 
 -10   2   3      200.04      239.27     16.49 o 
  -9   2   3       36.39       25.74      9.76 o 
  -8   2   3      105.96      116.71     13.56 o 
  -7   2   3       33.60       44.25      8.54 o 
  -6   2   3     1074.50     1038.54     14.56 o 
  -5   2   3     2062.70     2005.17     23.32 o 
  -4   2   3       29.49       16.41      5.04 o 
  -3   2   3     5581.54     5654.15     55.44 o 
  -2   2   3     4139.54     4087.02    117.26 o 
  -1   2   3    21793.93    22418.32    232.83 o 
   0   2   3        2.34        1.36      2.39 o 
   1   2   3      593.21      541.59     10.96 o 
   2   2   3     2380.98     2138.89     22.37 o 
   3   2   3      208.68      185.84      8.77 o 
   4   2   3       44.45       42.20      5.23 o 
   5   2   3        1.03       -6.63      6.11 o 
   6   2   3       78.30       91.03      7.02 o 
   7   2   3      159.53      136.98      7.97 o 
   8   2   3      103.75      130.36      9.09 o 
   9   2   3       67.88       59.26      9.37 o 
 -11   3   3       25.27       32.65      9.55 o 
 -10   3   3        0.28       -0.10      6.91 o 
  -9   3   3        9.05       12.48      6.55 o 
  -8   3   3      126.84      135.02      8.13 o 
  -7   3   3      623.26      541.34     11.48 o 
  -6   3   3       15.08       30.14      6.75 o 
  -5   3   3     2760.59     2710.57     29.94 o 
  -4   3   3     1479.01     1598.33     17.47 o 
  -3   3   3     3301.18     2967.02     27.30 o 
  -2   3   3      585.67      858.48      8.50 o 
  -1   3   3      164.60      119.87     20.39 o 
   0   3   3        1.02       13.48      3.59 o 
   1   3   3     2017.74     2155.09     27.41 o 
   2   3   3      927.61      881.09     11.46 o 
   3   3   3      103.40      117.81      5.64 o 
   4   3   3       24.41       26.12      5.20 o 
   5   3   3      167.53      180.89      8.74 o 
   6   3   3       13.00        5.65      5.43 o 
   7   3   3       29.14       28.15      6.68 o 
   8   3   3      123.33      120.07     10.18 o 
   9   3   3        2.43       -0.66      6.29 o 
 -11   4   3        0.67        9.90      8.60 o 
 -10   4   3      155.54      152.11     10.64 o 
  -9   4   3        1.83        3.44      5.57 o 
  -8   4   3      201.98      187.82      8.57 o 
  -7   4   3       15.43       12.61      5.96 o 
  -6   4   3        2.30        2.89      4.62 o 
  -5   4   3      399.88      441.56      8.41 o 
  -4   4   3     3546.21     3723.99     37.65 o 
  -3   4   3     2724.92     3003.47     25.08 o 
  -2   4   3       81.37       71.37      3.31 o 
  -1   4   3     7129.39     6951.20     62.16 o 
   0   4   3       98.75       77.76      4.32 o 
   1   4   3     9109.91     9331.86    100.62 o 
   2   4   3     2700.38     2620.81     26.13 o 
   3   4   3      822.46      824.23     10.93 o 
   4   4   3      209.93      200.69      6.55 o 
   5   4   3      167.50      153.65      7.70 o 
   6   4   3      137.49      152.97      9.50 o 
   7   4   3      125.37      139.00     11.12 o 
   8   4   3      104.01      123.89     15.29 o 
   9   4   3        5.29        4.80      6.80 o 
 -11   5   3        0.11        2.50      9.23 o 
 -10   5   3        5.23       14.79      8.20 o 
  -9   5   3       31.45       25.22      7.66 o 
  -8   5   3        0.03        5.02      6.40 o 
  -7   5   3        3.74       -2.69      5.19 o 
  -6   5   3     2150.36     2078.42     26.59 o 
  -5   5   3     1980.07     2243.42     25.03 o 
  -4   5   3     3494.73     3390.80     36.90 o 
  -3   5   3      470.25      435.71      6.87 o 
  -2   5   3      449.42      435.68      7.48 o 
  -1   5   3       95.49      123.40      6.77 o 
   0   5   3     3924.11     4023.10     36.38 o 
   1   5   3    11226.24    11184.98    123.20 o 
   2   5   3     2693.25     2716.82     26.71 o 
   3   5   3     2184.50     2186.33     23.29 o 
   4   5   3       28.42       26.40      4.69 o 
   5   5   3      169.46      173.65      8.99 o 
   6   5   3      609.92      559.63     11.99 o 
   7   5   3       49.80       42.23      6.39 o 
   8   5   3      114.91      129.13      9.96 o 
   9   5   3       53.80       60.15      9.27 o 
 -11   6   3      130.87      124.96     10.71 o 
 -10   6   3        0.55       -4.65      6.71 o 
  -9   6   3      106.54      102.97     11.71 o 
  -8   6   3      993.29     1032.19     19.47 o 
  -7   6   3        2.98        9.87      7.11 o 
  -6   6   3     1579.43     1586.90     20.19 o 
  -5   6   3       38.18       29.36      4.10 o 
  -4   6   3    10745.54    10836.32    120.01 o 
  -3   6   3      747.40      785.82      8.70 o 
  -2   6   3     2599.47     2862.47     19.58 o 
  -1   6   3      363.80      316.76      4.70 o 
   0   6   3     4602.59     4395.43     40.76 o 
   1   6   3      800.04      971.15     22.11 o 
   2   6   3     7211.99     7388.22     80.16 o 
   3   6   3        3.54        4.47      4.00 o 
   4   6   3     2120.25     2046.17     24.24 o 
   5   6   3       71.09       85.92      9.59 o 
   6   6   3      418.59      423.14     10.65 o 
   7   6   3       86.07       72.22      6.93 o 
   8   6   3       55.00       55.19      7.11 o 
   9   6   3       34.22       41.04      7.46 o 
 -11   7   3        1.44        2.28      7.26 o 
 -10   7   3       21.76       21.42      7.56 o 
  -9   7   3      163.68      174.78     11.11 o 
  -8   7   3        1.00        8.40      6.25 o 
  -7   7   3     3175.58     3010.30     35.66 o 
  -6   7   3     3477.85     3321.38     37.87 o 
  -5   7   3       60.77       80.89      5.18 o 
  -4   7   3       96.50       84.64      6.59 o 
  -3   7   3     4234.52     4048.96     36.35 o 
  -2   7   3      202.52      153.86      3.75 o 
  -1   7   3      209.41      256.81      4.34 o 
   0   7   3     3332.20     3408.56     35.28 o 
   1   7   3       18.87        9.32      5.32 o 
   2   7   3     4388.83     4449.06     38.74 o 
   3   7   3      615.61      648.07     10.93 o 
   4   7   3     1228.37     1116.97     18.02 o 
   5   7   3       25.90       25.93      7.06 o 
   6   7   3      160.92      178.27      9.38 o 
   7   7   3      276.87      265.20     10.58 o 
   8   7   3       42.96       38.72      7.88 o 
   9   7   3        0.00        2.42      5.85 o 
 -11   8   3      100.88      117.34     19.97 o 
 -10   8   3       89.38       78.68     11.94 o 
  -9   8   3      100.09      114.32     11.66 o 
  -8   8   3       15.44        8.15      5.93 o 
  -7   8   3      715.40      718.38     16.07 o 
  -6   8   3       61.36       61.94      6.70 o 
  -5   8   3      699.61      610.39      9.77 o 
  -4   8   3     1935.01     1866.46     17.26 o 
  -3   8   3     2849.38     2743.31     22.62 o 
  -2   8   3      572.67      557.41      5.18 o 
  -1   8   3      334.62      325.88      3.14 o 
   0   8   3     1236.20     1476.79     11.91 o 
   1   8   3       72.52       83.80      2.24 o 
   2   8   3     1394.61     1577.90     17.71 o 
   3   8   3       93.92       68.15      4.21 o 
   4   8   3     2872.17     2830.22     35.87 o 
   5   8   3      304.46      271.11      8.98 o 
   6   8   3      118.59      101.81      6.68 o 
   7   8   3        1.01       -0.33      4.64 o 
   8   8   3        0.03        7.36      5.78 o 
   9   8   3       32.97       32.28      8.95 o 
 -11   9   3       16.71       23.22     10.76 o 
 -10   9   3        5.08       19.88     11.43 o 
  -9   9   3     1201.22     1226.59     22.65 o 
  -8   9   3       29.80       35.59      6.56 o 
  -7   9   3     3517.02     3269.48     41.23 o 
  -6   9   3      222.90      219.31     10.98 o 
  -5   9   3       12.36        4.62      4.52 o 
  -4   9   3      442.08      496.37      8.00 o 
  -3   9   3      713.02      740.89     12.67 o 
  -2   9   3       39.39       37.24      2.55 o 
  -1   9   3      316.00      344.05      5.66 o 
   0   9   3      863.96      887.91      9.01 o 
   1   9   3     4271.51     4272.00     34.31 o 
   2   9   3      800.27      691.29     10.30 o 
   3   9   3     1066.27     1034.79     12.20 o 
   4   9   3      536.13      495.83     13.39 o 
   5   9   3      523.85      505.54     21.02 o 
   6   9   3      382.11      356.34      9.93 o 
   7   9   3      217.95      236.78     10.46 o 
   8   9   3       17.06       12.60      5.86 o 
 -10  10   3      510.62      498.86     16.11 o 
  -9  10   3       13.96        9.43      6.72 o 
  -8  10   3        4.02        0.34      5.32 o 
  -7  10   3      194.31      172.33      8.57 o 
  -6  10   3     1783.83     1876.95     24.21 o 
  -5  10   3       27.28       13.96      3.76 o 
  -4  10   3      309.37      399.35      7.05 o 
  -3  10   3      248.64      213.21      4.97 o 
  -2  10   3     2020.09     2366.97     17.72 o 
  -1  10   3     2245.42     2374.47     16.09 o 
   0  10   3      175.41      213.92      3.07 o 
   1  10   3        3.79       31.63      4.86 o 
   2  10   3       19.25       23.79      3.97 o 
   3  10   3      393.69      356.43      6.31 o 
   4  10   3       90.72       77.35      8.97 o 
   5  10   3      943.58      887.79     17.08 o 
   6  10   3        6.89        7.15      4.14 o 
   7  10   3      335.47      303.86      9.37 o 
   8  10   3      197.70      238.82     11.41 o 
 -10  11   3        2.64        5.65      8.03 o 
  -9  11   3      165.82      142.19     11.36 o 
  -8  11   3       52.77       46.42      6.26 o 
  -7  11   3      153.56      194.29     11.93 o 
  -6  11   3     1904.74     1833.88     23.39 o 
  -5  11   3        1.50        0.71      3.19 o 
  -4  11   3      465.70      453.68      6.76 o 
  -3  11   3        4.80        3.14      2.67 o 
  -2  11   3      104.34      128.65      3.53 o 
  -1  11   3       78.93       63.81      3.42 o 
   0  11   3      293.40      262.13      4.53 o 
   1  11   3     3039.04     3083.42     25.54 o 
   2  11   3       40.67       63.85      4.71 o 
   3  11   3     1875.45     1785.33     18.70 o 
   4  11   3      269.68      263.40     18.71 o 
   5  11   3      137.33      123.90      6.20 o 
   6  11   3      273.61      295.76      8.53 o 
   7  11   3       31.00       35.79      6.62 o 
   8  11   3       12.40       14.67      5.73 o 
 -10  12   3      433.92      450.74     13.96 o 
  -9  12   3        2.96        1.24      5.86 o 
  -8  12   3       89.65       95.31      7.69 o 
  -7  12   3      337.79      357.44     11.93 o 
  -6  12   3     2556.21     2513.22     31.33 o 
  -5  12   3      120.70       97.05      4.84 o 
  -4  12   3      122.77      127.01      4.64 o 
  -3  12   3        0.33        2.18      2.77 o 
  -2  12   3        4.06        4.45      2.53 o 
  -1  12   3        1.38        9.05      1.53 o 
   0  12   3       53.46       54.31      4.14 o 
   1  12   3        0.82        5.29      3.29 o 
   2  12   3       57.11       56.94      6.23 o 
   3  12   3       57.60       50.40      2.82 o 
   4  12   3     1843.66     1839.28     24.59 o 
   5  12   3      414.76      406.21      8.46 o 
   6  12   3        2.76        4.53      5.31 o 
   7  12   3      358.45      371.37     10.40 o 
   8  12   3      240.58      240.32      9.96 o 
 -10  13   3       86.60       72.53      9.16 o 
  -9  13   3      209.89      221.30     11.63 o 
  -8  13   3       23.16       22.20      6.11 o 
  -7  13   3     1191.84     1134.50     20.69 o 
  -6  13   3      773.50      781.55     15.90 o 
  -5  13   3       16.89        9.85      4.70 o 
  -4  13   3       14.73       20.12      3.35 o 
  -3  13   3      726.94      666.67      8.44 o 
  -2  13   3      469.59      403.17      6.61 o 
  -1  13   3      362.15      362.52      5.43 o 
   0  13   3      549.65      621.06      7.29 o 
   1  13   3       16.83       21.71      3.51 o 
   2  13   3        0.26       -0.45      6.09 o 
   3  13   3        1.35        2.49      2.70 o 
   4  13   3     1907.83     1761.56     18.47 o 
   5  13   3       18.08       22.61      3.84 o 
   6  13   3       61.33       83.55      7.26 o 
   7  13   3       49.03       64.93      6.16 o 
   8  13   3      101.38      111.64     10.90 o 
 -10  14   3        2.10        8.49      8.60 o 
  -9  14   3      213.52      194.26     11.11 o 
  -8  14   3       12.27       26.55      7.38 o 
  -7  14   3      841.01      794.53     14.99 o 
  -6  14   3      635.61      575.41     11.31 o 
  -5  14   3        0.08        2.37      4.03 o 
  -4  14   3       39.26       59.11      4.20 o 
  -3  14   3      270.21      313.24      5.84 o 
  -2  14   3     2167.75     2372.43     22.46 o 
  -1  14   3      749.89      789.66      9.44 o 
   0  14   3      145.41      156.68      3.99 o 
   1  14   3      653.51      714.66     14.53 o 
   2  14   3       36.33       22.41      8.64 o 
   3  14   3       23.61       16.20      4.05 o 
   4  14   3       65.82       70.16      4.06 o 
   5  14   3      394.19      384.95      8.60 o 
   6  14   3      151.28      144.51      8.65 o 
   7  14   3       72.66       68.84      6.57 o 
   8  14   3        0.04        4.21      5.16 o 
 -10  15   3       96.82       93.24      8.67 o 
  -9  15   3      349.61      398.14     15.65 o 
  -8  15   3      469.19      429.17     14.24 o 
  -7  15   3      853.48      856.36     14.30 o 
  -6  15   3      598.87      583.00     21.86 o 
  -5  15   3      342.34      298.54      6.67 o 
  -4  15   3      519.75      517.69      8.14 o 
  -3  15   3      701.05      716.14      8.70 o 
  -2  15   3      130.15      130.78      4.22 o 
  -1  15   3      201.62      192.32      3.77 o 
   0  15   3      271.44      291.36      9.18 o 
   1  15   3      296.74      277.86     10.30 o 
   2  15   3      504.51      487.22      9.53 o 
   3  15   3      418.08      442.63     13.84 o 
   4  15   3      944.14      935.56     26.04 o 
   5  15   3        9.04        6.27      4.68 o 
   6  15   3        6.86       10.99      5.42 o 
   7  15   3      133.40      164.41      7.63 o 
   8  15   3       34.85       36.39      6.75 o 
  -9  16   3      234.78      247.47     28.68 o 
  -8  16   3       25.43       30.21      7.71 o 
  -7  16   3       52.02       48.26      5.62 o 
  -6  16   3      138.10      134.19      5.21 o 
  -5  16   3       30.30       34.28      3.66 o 
  -4  16   3      724.29      731.90      9.61 o 
  -3  16   3      519.95      527.33      6.88 o 
  -2  16   3     1062.15     1100.99     10.25 o 
  -1  16   3      268.51      265.03      5.26 o 
   0  16   3      103.28      104.26      4.54 o 
   1  16   3      504.62      551.62     11.09 o 
   2  16   3       26.36       21.53      5.19 o 
   3  16   3        0.02       -6.68      9.09 o 
   4  16   3      109.11      130.32      3.71 o 
   5  16   3       22.53       30.01      3.21 o 
   6  16   3       19.34       24.05      3.53 o 
   7  16   3      272.01      284.97     13.25 o 
  -9  17   3       52.59       50.12      7.66 o 
  -8  17   3      913.29      927.73     18.26 o 
  -7  17   3       18.54        7.52      5.36 o 
  -6  17   3       48.02       61.65      4.61 o 
  -5  17   3       58.45       84.95      7.05 o 
  -4  17   3      100.46       99.78      5.79 o 
  -3  17   3      549.78      578.02      9.17 o 
  -2  17   3       14.91       17.00      3.76 o 
  -1  17   3      226.88      218.60      4.27 o 
   0  17   3       13.37        1.73      3.31 o 
   1  17   3        1.38       -5.26      5.94 o 
   2  17   3      119.55      127.58      8.84 o 
   3  17   3      108.97       97.72      9.85 o 
   4  17   3        0.17        0.44      6.30 o 
   5  17   3      144.51      155.18      3.10 o 
   6  17   3      115.97      135.84      9.79 o 
   7  17   3       39.91       25.67      5.40 o 
  -9  18   3        2.15        8.31      7.18 o 
  -8  18   3        0.25        7.49      6.01 o 
  -7  18   3      175.71      185.46      6.79 o 
  -6  18   3      171.34      174.42      5.61 o 
  -5  18   3      233.76      241.02      6.63 o 
  -4  18   3      688.41      701.35      9.39 o 
  -3  18   3      259.19      260.58      5.72 o 
  -2  18   3       34.53       29.50      2.73 o 
  -1  18   3        2.67        3.50      2.01 o 
   0  18   3       59.91       45.36      5.49 o 
   1  18   3      398.50      382.40      9.77 o 
   2  18   3        1.01        2.76      5.69 o 
   3  18   3      574.19      571.39     15.62 o 
   4  18   3        0.77        5.53      6.93 o 
   5  18   3       93.56       59.02      9.02 o 
   6  18   3       40.55       25.15      5.90 o 
   7  18   3       34.79       27.33      6.98 o 
  -9  19   3        5.13       12.04      5.92 o 
  -8  19   3      452.55      448.74     12.97 o 
  -7  19   3      696.01      719.17     17.98 o 
  -6  19   3       43.42       40.18      4.50 o 
  -5  19   3     1318.92     1243.80     15.28 o 
  -4  19   3       39.65       34.86      4.62 o 
  -3  19   3      134.15      124.07      4.42 o 
  -2  19   3      133.51      134.91      3.70 o 
  -1  19   3      179.63      171.05      3.07 o 
   0  19   3      222.23      210.78      6.90 o 
   1  19   3      652.12      714.50     16.03 o 
   2  19   3     2781.41     2760.19     41.29 o 
   3  19   3     1209.97     1190.33     20.47 o 
   4  19   3        6.06        7.50      5.94 o 
   5  19   3        0.09        1.45     11.81 o 
   6  19   3      136.35      121.89     21.38 o 
   7  19   3       23.73       36.71     11.17 o 
  -8  20   3      148.47      156.65      7.43 o 
  -7  20   3      287.49      274.28      8.31 o 
  -6  20   3       49.39       48.25      4.90 o 
  -5  20   3      432.78      422.34     12.11 o 
  -4  20   3       83.42       96.97      5.22 o 
  -3  20   3       40.67       36.20      3.98 o 
  -2  20   3       30.08       45.68      2.99 o 
  -1  20   3      412.52      443.82     10.57 o 
   0  20   3        2.68        0.55      3.99 o 
   1  20   3       30.67       31.06      5.96 o 
   2  20   3      801.53      709.70     17.51 o 
   3  20   3      153.00      160.26     11.71 o 
   4  20   3       12.27        4.12      6.57 o 
   5  20   3        7.34       18.97      6.96 o 
   6  20   3      121.94      184.33     24.50 o 
  -8  21   3       22.75       18.51      5.48 o 
  -7  21   3      108.00       92.31     11.60 o 
  -6  21   3       81.26       63.39      5.83 o 
  -5  21   3      899.00      918.69     12.44 o 
  -4  21   3      266.56      273.81      7.58 o 
  -3  21   3       50.17       63.19      3.96 o 
  -2  21   3      112.43      111.41      3.90 o 
  -1  21   3        0.02        8.24      3.32 o 
   0  21   3      188.03      196.36      8.33 o 
   1  21   3       69.64       58.82      7.57 o 
   2  21   3     1201.43     1206.18     21.31 o 
   3  21   3      205.26      216.14     10.51 o 
   4  21   3        0.12        5.83      5.96 o 
   5  21   3        3.43        2.44      6.63 o 
   6  21   3       32.44       34.42     12.51 o 
  -8  22   3      108.94      109.57     10.74 o 
  -7  22   3       79.39       56.32      6.06 o 
  -6  22   3       33.11       27.60      4.96 o 
  -5  22   3      141.62      135.18      7.68 o 
  -4  22   3      699.41      698.90     10.45 o 
  -3  22   3       35.64       53.77      5.94 o 
  -2  22   3      269.76      307.15      6.55 o 
  -1  22   3      213.88      208.05      7.46 o 
   0  22   3        0.07        0.72      5.47 o 
   1  22   3      234.95      241.17     10.95 o 
   2  22   3      546.62      570.01     28.88 o 
   3  22   3        4.36        5.68      7.97 o 
   4  22   3        5.47        3.35      5.97 o 
   5  22   3       18.85       33.53     11.54 o 
   6  22   3       90.40       92.00      9.97 o 
  -7  23   3       99.70       83.54     11.92 o 
  -6  23   3      144.85      175.08      7.18 o 
  -5  23   3        3.47        5.63      4.17 o 
  -4  23   3      820.62      809.23     11.93 o 
  -3  23   3       20.14       19.68      3.51 o 
  -2  23   3      488.10      490.55      8.41 o 
  -1  23   3      156.27      144.82      6.73 o 
   0  23   3       98.88       95.00      6.23 o 
   1  23   3       87.38       82.87      7.01 o 
   2  23   3      297.17      342.85     11.37 o 
   3  23   3       27.50       17.68      5.92 o 
   4  23   3      173.36      184.43      9.36 o 
   5  23   3        0.79       -3.99      6.84 o 
  -7  24   3       35.54       24.74      5.51 o 
  -6  24   3        0.09        1.63      4.06 o 
  -5  24   3      196.06      158.52      6.17 o 
  -4  24   3      103.65       84.25      5.04 o 
  -3  24   3      147.92      124.74      4.75 o 
  -2  24   3      627.22      590.48      7.23 o 
  -1  24   3      465.02      423.72     11.34 o 
   0  24   3       12.59       29.23      6.35 o 
   1  24   3       53.24       51.80      6.78 o 
   2  24   3        6.28        4.80      7.44 o 
   3  24   3      114.97      152.12      8.89 o 
   4  24   3        4.22        7.96      6.67 o 
   5  24   3        0.77       -5.79      8.04 o 
  -6  25   3        1.10        1.03      4.39 o 
  -5  25   3      134.12      127.73      8.71 o 
  -4  25   3       16.29       14.15      3.36 o 
  -3  25   3      360.02      332.64      6.55 o 
  -2  25   3       30.58       44.72      3.32 o 
  -1  25   3       18.39       19.07      2.96 o 
   0  25   3      114.82      112.99      8.74 o 
   1  25   3        9.65       20.68      8.79 o 
   2  25   3        6.11       11.90      6.81 o 
   3  25   3       18.11       17.38      7.88 o 
   4  25   3       74.72       62.72     11.12 o 
  -6  26   3        2.22        8.18      4.33 o 
  -5  26   3       61.87       77.08      4.94 o 
  -4  26   3       40.39       45.18      5.06 o 
  -3  26   3       15.42       27.08      3.80 o 
  -2  26   3       22.58       19.90      3.10 o 
  -1  26   3      653.25      638.86     28.92 o 
   0  26   3        0.63        1.73      6.95 o 
   1  26   3       77.87       60.82      7.83 o 
   2  26   3        0.29        3.56      8.20 o 
   3  26   3      119.87      103.59      8.76 o 
   4  26   3        5.84       12.97      7.85 o 
  -5  27   3       43.10       37.72      4.20 o 
  -4  27   3      102.54       94.83      6.50 o 
  -3  27   3      385.13      410.63      6.92 o 
  -2  27   3      259.70      240.10      6.55 o 
  -1  27   3       36.78       33.62      4.52 o 
   0  27   3      181.86      183.67     10.40 o 
   1  27   3      233.98      274.80     11.07 o 
   2  27   3      106.06      111.55     14.49 o 
   3  27   3       49.28       20.99      9.61 o 
  -5  28   3       12.79       10.32      5.21 o 
  -4  28   3       83.05       84.13      8.36 o 
  -3  28   3      119.20      114.49     10.34 o 
  -2  28   3      543.49      529.65     11.12 o 
  -1  28   3        1.94        3.47      2.18 o 
   0  28   3       92.42      127.52      8.10 o 
   1  28   3      104.88      111.95     11.14 o 
   2  28   3       19.66       35.72      7.41 o 
   3  28   3       34.16       27.13      7.81 o 
  -4  29   3       19.88       24.06      4.29 o 
  -3  29   3        0.02        3.44      4.53 o 
  -2  29   3      190.31      160.73      6.28 o 
  -1  29   3        0.09       -1.95      4.96 o 
   0  29   3        0.71        0.37      4.65 o 
   1  29   3       47.53       30.63      8.01 o 
   2  29   3       24.33       13.29     10.01 o 
  -2  30   3      253.13      230.49     18.42 o 
  -1  30   3       26.09       18.22      4.78 o 
   0  30   3       45.06       28.74      8.52 o 
 -11   0   4      546.00      495.45     30.08 o 
 -10   0   4        3.39        1.23     16.69 o 
  -9   0   4      157.78      184.81     13.60 o 
  -8   0   4      350.83      390.79     38.68 o 
  -7   0   4     1168.30     1099.93     26.30 o 
  -6   0   4     2465.65     2457.61     37.53 o 
  -5   0   4     3291.21     3329.16     46.39 o 
  -4   0   4     6687.09     6944.67    105.55 o 
  -3   0   4     2362.73     2526.82     33.65 o 
  -2   0   4      310.03      349.24     10.10 o 
  -1   0   4     2925.97     3062.98     41.33 o 
   0   0   4      337.94      362.48     22.75 o 
   1   0   4    12589.34    12871.00    301.09 o 
   2   0   4     6589.73     6857.16    105.37 o 
   3   0   4     4174.29     4462.43     73.72 o 
   4   0   4     2233.14     2120.19     41.36 o 
   5   0   4     2809.61     2781.00     51.35 o 
   6   0   4       65.24       62.70     17.37 o 
   7   0   4      336.42      346.88     26.26 o 
   8   0   4       38.80       42.44     13.17 o 
 -11   1   4      277.17      288.61     16.95 o 
 -10   1   4        3.57        0.77      7.54 o 
  -9   1   4      159.77      168.59     11.69 o 
  -8   1   4       60.47       62.17      7.86 o 
  -7   1   4        0.06        0.07      5.20 o 
  -6   1   4      469.79      483.87     12.01 o 
  -5   1   4        3.17       -4.38      4.62 o 
  -4   1   4      739.26      690.17     10.72 o 
  -3   1   4      176.46      226.64      5.71 o 
  -2   1   4      428.10      438.04      4.38 o 
  -1   1   4        1.18       15.45      2.38 o 
   0   1   4      193.04      228.83      5.36 o 
   1   1   4       62.95       51.18      7.45 o 
   2   1   4     3858.01     3605.89     38.95 o 
   3   1   4      377.38      338.64     10.62 o 
   4   1   4       91.16      111.95      8.35 o 
   5   1   4      521.87      521.80     14.71 o 
   6   1   4      301.04      356.39     15.21 o 
   7   1   4       41.74       47.19     10.18 o 
   8   1   4       25.44        6.96      6.96 o 
 -11   2   4      145.62      166.38     13.85 o 
 -10   2   4       43.25       41.96      8.96 o 
  -9   2   4        0.05        1.93      6.14 o 
  -8   2   4      772.04      760.41     16.17 o 
  -7   2   4      375.36      381.35     13.06 o 
  -6   2   4      765.40      819.73     12.41 o 
  -5   2   4      224.02      211.66      7.38 o 
  -4   2   4      886.50     1017.21     12.57 o 
  -3   2   4      197.38      252.81      4.39 o 
  -2   2   4        8.76        5.40      1.62 o 
  -1   2   4      327.73      340.37      3.67 o 
   0   2   4       58.36       55.31      2.38 o 
   1   2   4     1378.36     1376.31     20.86 o 
   2   2   4     2620.45     2619.99     37.06 o 
   3   2   4     1412.09     1428.26     19.67 o 
   4   2   4       23.15       14.26      5.50 o 
   5   2   4      739.29      657.78     16.90 o 
   6   2   4       17.10       15.26      7.80 o 
   7   2   4       27.73       22.85      7.96 o 
   8   2   4       23.85       32.11      7.51 o 
 -11   3   4     1061.25     1049.89     26.84 o 
 -10   3   4        7.14       14.00      7.79 o 
  -9   3   4      926.98      949.86     21.19 o 
  -8   3   4      403.61      415.78     13.55 o 
  -7   3   4       95.71      109.34      7.53 o 
  -6   3   4      720.15      711.75     11.37 o 
  -5   3   4        4.88        5.13      3.50 o 
  -4   3   4      574.43      511.21      9.44 o 
  -3   3   4      102.30      129.89      6.20 o 
  -2   3   4       57.78       47.02      2.32 o 
  -1   3   4      872.73      960.73      7.39 o 
   0   3   4      892.93      938.00     10.82 o 
   1   3   4       60.13       37.10      4.99 o 
   2   3   4     6704.43     6408.15     83.01 o 
   3   3   4       43.63       50.69      7.30 o 
   4   3   4      672.79      675.58     15.04 o 
   5   3   4       84.56       85.84      7.11 o 
   6   3   4      641.38      601.93     16.64 o 
   7   3   4      236.42      230.15     12.06 o 
   8   3   4      346.66      346.67     17.58 o 
 -11   4   4        9.30        9.70      9.87 o 
 -10   4   4       13.41       19.44      7.83 o 
  -9   4   4      472.27      425.54     14.08 o 
  -8   4   4      674.58      649.92     16.61 o 
  -7   4   4      333.28      307.93     12.26 o 
  -6   4   4      204.96      182.28      7.09 o 
  -5   4   4       71.38       87.10      6.66 o 
  -4   4   4      521.74      578.60      7.96 o 
  -3   4   4     1592.81     1766.73     18.27 o 
  -2   4   4     1291.72     1146.84      9.45 o 
  -1   4   4      209.01      172.88      8.81 o 
   0   4   4      149.07      137.53      4.60 o 
   1   4   4     1758.90     1801.92     22.79 o 
   2   4   4        2.73       -1.71      5.75 o 
   3   4   4        0.93        4.95      5.69 o 
   4   4   4     2217.00     2133.60     29.90 o 
   5   4   4       14.85       11.26      5.42 o 
   6   4   4        5.24        4.50      5.83 o 
   7   4   4        7.01        0.65      7.74 o 
   8   4   4        2.12       10.99     10.11 o 
 -11   5   4      225.10      231.07     16.13 o 
 -10   5   4        7.04       -5.63      7.66 o 
  -9   5   4      369.80      426.01     17.73 o 
  -8   5   4      555.41      546.38     13.74 o 
  -7   5   4      211.59      223.90     17.19 o 
  -6   5   4      125.46      128.51      6.68 o 
  -5   5   4      204.45      220.94     11.17 o 
  -4   5   4      116.56       98.95      6.64 o 
  -3   5   4       84.87       54.10      3.48 o 
  -2   5   4       17.88       25.04      3.31 o 
  -1   5   4     7959.78     7998.47     83.17 o 
   0   5   4     1947.76     1655.62     14.66 o 
   1   5   4      140.82      119.48      9.20 o 
   2   5   4        0.26        7.49      7.35 o 
   3   5   4     1188.74     1139.90     17.88 o 
   4   5   4      690.08      653.18     13.46 o 
   5   5   4      441.57      405.87     12.26 o 
   6   5   4      316.92      301.97      9.83 o 
   7   5   4        9.24       -0.01      6.44 o 
   8   5   4      308.94      324.24     14.15 o 
 -11   6   4       16.20        8.18      8.71 o 
 -10   6   4       34.39       47.94      8.28 o 
  -9   6   4      668.88      648.33     16.73 o 
  -8   6   4        0.25        3.28      5.88 o 
  -7   6   4      589.08      546.28     12.40 o 
  -6   6   4      764.41      795.33     19.83 o 
  -5   6   4      111.65       95.05      5.62 o 
  -4   6   4       57.52       58.20      4.57 o 
  -3   6   4     3540.61     3541.03     31.47 o 
  -2   6   4      283.55      175.04      6.74 o 
  -1   6   4     3465.84     3263.13     30.71 o 
   0   6   4     1096.52     1239.92     15.07 o 
   1   6   4      289.22      266.38      7.92 o 
   2   6   4      640.13      634.67      9.65 o 
   3   6   4       64.16       82.31      8.81 o 
   4   6   4      393.73      392.08     14.23 o 
   5   6   4      154.47      150.88     12.04 o 
   6   6   4       18.54       23.55      5.86 o 
   7   6   4       31.66       24.93      7.94 o 
   8   6   4       24.99       21.87      8.34 o 
 -11   7   4       66.16       68.58     11.05 o 
 -10   7   4      160.30      151.99     11.02 o 
  -9   7   4      199.50      209.46     14.78 o 
  -8   7   4      108.56      100.36      9.11 o 
  -7   7   4       24.22       19.61      5.74 o 
  -6   7   4     2489.19     2440.43     28.20 o 
  -5   7   4      100.77      127.70      5.92 o 
  -4   7   4       83.57       98.35      5.86 o 
  -3   7   4     3103.37     2907.43     27.32 o 
  -2   7   4      141.44      173.41      3.84 o 
  -1   7   4        9.49       13.53      2.76 o 
   0   7   4     1736.82     1526.81     21.92 o 
   1   7   4      265.57      301.16      9.10 o 
   2   7   4       15.10       19.39      5.31 o 
   3   7   4      489.37      494.29      9.24 o 
   4   7   4        0.01       -2.39      4.63 o 
   5   7   4      547.11      583.57     14.34 o 
   6   7   4      194.25      191.48      9.34 o 
   7   7   4       94.76       73.30      8.78 o 
   8   7   4        0.00        4.43      9.77 o 
 -11   8   4       30.19       28.88      9.75 o 
 -10   8   4        4.91        2.72      7.12 o 
  -9   8   4       11.46       21.41      8.85 o 
  -8   8   4        4.61        1.56      5.58 o 
  -7   8   4      169.77      176.66      9.01 o 
  -6   8   4     2797.24     2608.44     30.12 o 
  -5   8   4      270.01      289.16      7.00 o 
  -4   8   4     3429.29     3573.57     34.94 o 
  -3   8   4       53.45       86.58      3.05 o 
  -2   8   4        0.19        7.09      2.66 o 
  -1   8   4     1071.84     1174.36     15.73 o 
   0   8   4     1516.71     1382.89     23.10 o 
   1   8   4     1177.84     1352.39     13.07 o 
   2   8   4      563.02      609.16      9.63 o 
   3   8   4      700.79      682.28     14.76 o 
   4   8   4      455.06      463.88      9.96 o 
   5   8   4       84.76       86.83      8.10 o 
   6   8   4       11.63        7.27      4.86 o 
   7   8   4       65.40       84.47     10.26 o 
   8   8   4       55.01       49.48      7.44 o 
 -11   9   4       32.19       40.19     10.30 o 
 -10   9   4      362.93      352.29     14.83 o 
  -9   9   4      529.19      535.44     26.82 o 
  -8   9   4        0.28        4.48      5.58 o 
  -7   9   4      772.01      748.97     18.69 o 
  -6   9   4     1141.01     1162.49     18.63 o 
  -5   9   4        5.01        9.10      3.88 o 
  -4   9   4     1606.95     1816.10     18.71 o 
  -3   9   4       75.27       99.30      5.91 o 
  -2   9   4     1032.66     1116.20      9.98 o 
  -1   9   4     1216.18     1318.29     11.56 o 
   0   9   4     4294.01     4230.50     39.55 o 
   1   9   4       49.42       68.05      3.07 o 
   2   9   4       10.15       12.88      4.40 o 
   3   9   4        4.99       12.13      4.93 o 
   4   9   4       13.80       22.51      4.17 o 
   5   9   4       58.37       74.53      6.06 o 
   6   9   4      164.92      187.03     10.21 o 
   7   9   4       32.93       30.17      7.22 o 
   8   9   4      114.88      135.11     10.32 o 
 -10  10   4       13.79       13.72      7.74 o 
  -9  10   4      165.05      169.94     13.14 o 
  -8  10   4        2.00       -2.02      5.88 o 
  -7  10   4     1564.44     1569.07     23.78 o 
  -6  10   4     1146.08     1126.01     21.18 o 
  -5  10   4      203.52      197.05      5.87 o 
  -4  10   4     2354.39     2218.35     21.81 o 
  -3  10   4     1100.82     1134.26     11.62 o 
  -2  10   4      459.79      463.39      6.36 o 
  -1  10   4       93.06       75.81      3.67 o 
   0  10   4      143.86      132.08     10.50 o 
   1  10   4      346.44      348.35      5.12 o 
   2  10   4      285.49      252.73      5.79 o 
   3  10   4      370.57      386.88     16.39 o 
   4  10   4      408.75      389.00      9.19 o 
   5  10   4       20.62       17.22      4.88 o 
   6  10   4      145.49      190.66     18.91 o 
   7  10   4        0.42        2.90      4.58 o 
   8  10   4       25.35       37.19      6.44 o 
 -10  11   4      114.52      112.73     13.17 o 
  -9  11   4       10.96        6.81      7.42 o 
  -8  11   4        6.47       17.93      6.37 o 
  -7  11   4     2868.68     2761.93     35.91 o 
  -6  11   4      323.16      318.93     12.62 o 
  -5  11   4      214.56      214.08     12.99 o 
  -4  11   4     1531.09     1461.09     14.13 o 
  -3  11   4    10633.05    10294.50    102.43 o 
  -2  11   4      454.19      401.22      7.15 o 
  -1  11   4       13.42       23.94      3.96 o 
   0  11   4      885.08      878.14      7.56 o 
   1  11   4       62.47       78.39      3.56 o 
   2  11   4        0.95        7.84      2.59 o 
   3  11   4       61.13       50.07      6.27 o 
   4  11   4      157.52      150.85      5.26 o 
   5  11   4       13.15       17.99      5.96 o 
   6  11   4       16.45       15.79      5.13 o 
   7  11   4       30.96       26.62      7.69 o 
 -10  12   4        0.00        1.46      7.06 o 
  -9  12   4       63.50       55.68      7.59 o 
  -8  12   4      175.10      154.50     10.44 o 
  -7  12   4      273.87      260.40     15.18 o 
  -6  12   4      861.89      811.92     14.56 o 
  -5  12   4     1032.68      951.76     13.55 o 
  -4  12   4     2076.17     2139.52     25.26 o 
  -3  12   4      146.98      165.98     13.13 o 
  -2  12   4      702.58      758.43     10.41 o 
  -1  12   4      165.06      165.35      5.03 o 
   0  12   4        2.32        0.50      2.05 o 
   1  12   4      161.57      202.35      4.60 o 
   2  12   4       13.77       16.51      3.89 o 
   3  12   4      203.56      229.52     28.71 o 
   4  12   4      107.33       88.28      7.37 o 
   5  12   4        5.22       10.46      3.88 o 
   6  12   4       10.74       20.05      5.36 o 
   7  12   4       39.49       36.28      6.04 o 
 -10  13   4        6.89        2.13      6.72 o 
  -9  13   4      109.44      106.46      8.50 o 
  -8  13   4       77.94       64.49      8.23 o 
  -7  13   4      482.02      440.55     10.73 o 
  -6  13   4        1.45        9.05      5.63 o 
  -5  13   4      343.08      297.92     13.33 o 
  -4  13   4     3155.15     3334.02     32.64 o 
  -3  13   4     1902.05     1867.76     17.22 o 
  -2  13   4      325.80      288.93      6.90 o 
  -1  13   4       34.41       33.28      2.03 o 
   0  13   4      316.31      294.88      7.67 o 
   1  13   4       29.36       38.49      2.45 o 
   2  13   4        5.96        6.26      2.56 o 
   3  13   4       49.86       42.35     10.20 o 
   4  13   4       43.95       51.09      5.63 o 
   5  13   4       80.87       74.66      5.50 o 
   6  13   4        4.90       11.47      4.23 o 
   7  13   4       32.21       53.89      8.88 o 
 -10  14   4       27.50       14.37      6.92 o 
  -9  14   4       80.29       76.89      8.64 o 
  -8  14   4      190.55      206.94     13.74 o 
  -7  14   4       64.34       61.51      5.89 o 
  -6  14   4     4203.50     4094.64     43.31 o 
  -5  14   4        3.15        3.83      4.15 o 
  -4  14   4     4511.81     4498.74     45.45 o 
  -3  14   4      469.43      517.85      9.65 o 
  -2  14   4      469.77      455.75      7.23 o 
  -1  14   4       36.53       38.79      2.02 o 
   0  14   4      172.04      184.34      3.45 o 
   1  14   4      191.25      170.68      6.22 o 
   2  14   4      560.36      546.72     14.97 o 
   3  14   4      931.42      908.50     20.26 o 
   4  14   4        4.83       11.70      4.49 o 
   5  14   4       10.91       13.67      3.53 o 
   6  14   4        8.17       10.57      3.27 o 
   7  14   4      105.45      100.77      7.85 o 
 -10  15   4        1.21        0.96      6.09 o 
  -9  15   4       89.59       91.04     14.64 o 
  -8  15   4      432.72      442.58     11.38 o 
  -7  15   4      294.16      300.18      8.64 o 
  -6  15   4      679.99      622.98     14.31 o 
  -5  15   4        1.85        2.73      3.51 o 
  -4  15   4     1497.14     1410.41     16.37 o 
  -3  15   4      641.35      705.94      8.66 o 
  -2  15   4      932.50     1039.91     10.77 o 
  -1  15   4      345.52      366.63      5.26 o 
   0  15   4       15.34       29.27      3.24 o 
   1  15   4      133.36      133.95      7.62 o 
   2  15   4       20.56       26.56      6.46 o 
   3  15   4       49.32       39.71      7.48 o 
   4  15   4        4.58        3.16      3.55 o 
   5  15   4       11.79        9.72      6.75 o 
   6  15   4        9.76       12.06      3.74 o 
   7  15   4        0.13       -1.03      5.07 o 
  -9  16   4       29.57       43.36      8.69 o 
  -8  16   4       10.65       13.76      5.87 o 
  -7  16   4       25.20       34.98      5.80 o 
  -6  16   4     1056.64     1017.35     13.21 o 
  -5  16   4     1874.23     1741.81     19.91 o 
  -4  16   4      585.01      524.75     18.50 o 
  -3  16   4      729.58      769.79     10.58 o 
  -2  16   4        4.56       10.84      2.48 o 
  -1  16   4      600.31      657.22      7.52 o 
   0  16   4      265.69      221.69      9.30 o 
   1  16   4      443.55      465.73     12.23 o 
   2  16   4      413.75      411.34     11.80 o 
   3  16   4       49.07       60.27     10.01 o 
   4  16   4      145.51      116.73      9.58 o 
   5  16   4        8.78       14.78      4.49 o 
   6  16   4        7.93        4.92      3.15 o 
   7  16   4      112.04      113.31     15.89 o 
  -9  17   4      179.21      189.85      9.77 o 
  -8  17   4      422.79      425.34     13.45 o 
  -7  17   4      223.98      194.57      7.98 o 
  -6  17   4       67.72       74.76      4.77 o 
  -5  17   4       81.95      101.65      6.35 o 
  -4  17   4      186.81      174.57      5.05 o 
  -3  17   4     1226.38     1206.02     12.73 o 
  -2  17   4      310.78      276.85     13.66 o 
  -1  17   4     2658.51     2636.62     22.65 o 
   0  17   4       97.97      115.31      6.58 o 
   1  17   4        9.88        8.17      3.95 o 
   2  17   4       35.48       23.80      5.54 o 
   3  17   4       60.34       53.89     15.31 o 
   4  17   4       29.65       33.38      8.77 o 
   5  17   4       87.12       84.48      4.89 o 
   6  17   4       11.00       10.08      5.04 o 
  -9  18   4      143.23      145.48     12.13 o 
  -8  18   4       60.84       41.41      5.63 o 
  -7  18   4        0.50        3.07      5.64 o 
  -6  18   4       12.76       14.02      4.33 o 
  -5  18   4     1389.41     1381.35     16.39 o 
  -4  18   4      322.61      293.85      8.52 o 
  -3  18   4      115.64      118.21      4.88 o 
  -2  18   4      684.24      745.12     13.06 o 
  -1  18   4      881.90      791.70     13.02 o 
   0  18   4      228.67      236.25      8.76 o 
   1  18   4      300.25      304.33     13.89 o 
   2  18   4      114.06      106.87     10.53 o 
   3  18   4        1.33        0.54      4.70 o 
   4  18   4        0.63       -5.13      8.92 o 
   5  18   4       43.39       39.77     11.10 o 
   6  18   4        1.16        6.03     10.56 o 
  -9  19   4       90.33       85.16     10.72 o 
  -8  19   4        3.40        1.55      5.16 o 
  -7  19   4      153.77      154.90      8.45 o 
  -6  19   4       67.77       71.19      5.15 o 
  -5  19   4      381.86      386.53      7.95 o 
  -4  19   4      427.08      385.94      6.59 o 
  -3  19   4       81.23       74.05      5.95 o 
  -2  19   4      752.49      775.90     11.19 o 
  -1  19   4       58.41       64.91      2.84 o 
   0  19   4      487.11      448.62     15.11 o 
   1  19   4        0.07       12.81      5.04 o 
   2  19   4      192.88      180.14      9.56 o 
   3  19   4        0.04        0.97      5.64 o 
   4  19   4       27.25       29.64      6.39 o 
   5  19   4       22.47       40.36     11.57 o 
   6  19   4       18.58       18.09     10.04 o 
  -8  20   4      243.72      250.70      8.53 o 
  -7  20   4        2.17        4.32      4.89 o 
  -6  20   4      189.47      168.89      6.41 o 
  -5  20   4      234.64      239.58      7.49 o 
  -4  20   4      198.00      202.05      6.33 o 
  -3  20   4        0.45        1.65      2.47 o 
  -2  20   4     1269.82     1269.80     14.19 o 
  -1  20   4       41.20       35.07      2.27 o 
   0  20   4      317.72      265.65      8.21 o 
   1  20   4      407.63      463.49     13.58 o 
   2  20   4      187.90      254.99     12.64 o 
   3  20   4       59.28       61.09     15.56 o 
   4  20   4       36.94       77.77     13.04 o 
   5  20   4       83.39       77.14     15.43 o 
   6  20   4        1.75       12.52     13.59 o 
  -8  21   4      146.97      157.23      7.25 o 
  -7  21   4       96.28       96.70      7.55 o 
  -6  21   4       40.05       39.47      5.30 o 
  -5  21   4       86.11       86.94      6.36 o 
  -4  21   4        4.20        7.29      3.08 o 
  -3  21   4        4.81        1.69      2.57 o 
  -2  21   4     1766.33     1729.53     17.76 o 
  -1  21   4     2132.98     2014.91     26.82 o 
   0  21   4        3.13        1.02      4.95 o 
   1  21   4       16.20        5.39      4.47 o 
   2  21   4      885.99      873.29     22.26 o 
   3  21   4       49.93       56.37      8.43 o 
   4  21   4        0.46      -13.89     10.61 o 
   5  21   4        5.81       12.81      7.77 o 
  -8  22   4       42.27       45.00      6.55 o 
  -7  22   4       44.92       37.63      8.31 o 
  -6  22   4       76.83       73.06      5.62 o 
  -5  22   4       88.32       90.28      7.97 o 
  -4  22   4        6.67        8.04      2.91 o 
  -3  22   4       87.85       66.31      4.52 o 
  -2  22   4       20.65       18.40      4.61 o 
  -1  22   4      362.66      320.27      8.33 o 
   0  22   4        1.15        6.69      4.08 o 
   1  22   4      125.93      128.70     10.74 o 
   2  22   4       37.14       27.78     11.54 o 
   3  22   4      105.80      124.74     18.17 o 
   4  22   4        5.97       13.93      7.15 o 
   5  22   4      146.25      191.61     12.62 o 
  -7  23   4        6.92        8.32      5.31 o 
  -6  23   4       29.55       35.72      5.37 o 
  -5  23   4       38.58       52.11      8.17 o 
  -4  23   4        4.50        6.06      3.48 o 
  -3  23   4       22.24       20.42      3.78 o 
  -2  23   4      368.27      341.44     11.33 o 
  -1  23   4     1095.16     1151.66     17.39 o 
   0  23   4        5.40        5.64      4.12 o 
   1  23   4      119.32      104.34      7.80 o 
   2  23   4        2.19        1.33      5.85 o 
   3  23   4        2.15       -1.02      7.80 o 
   4  23   4       18.78        8.04      7.63 o 
  -7  24   4      149.13      151.25     10.90 o 
  -6  24   4       54.21       50.02      6.06 o 
  -5  24   4       71.65       70.86      7.46 o 
  -4  24   4        0.80        4.89      3.11 o 
  -3  24   4       97.34      109.66      6.79 o 
  -2  24   4      183.18      163.90      6.43 o 
  -1  24   4      375.33      335.66     10.97 o 
   0  24   4       14.29        8.36      6.26 o 
   1  24   4      189.37      230.08     11.90 o 
   2  24   4        0.24       -2.54      7.23 o 
   3  24   4       88.66       87.81      8.49 o 
   4  24   4      149.52      121.94     10.01 o 
  -6  25   4       84.13       85.72      5.63 o 
  -5  25   4        2.88        0.98      3.42 o 
  -4  25   4      294.71      294.64      6.31 o 
  -3  25   4       42.40       36.45      5.26 o 
  -2  25   4        3.88        5.22      2.97 o 
  -1  25   4       57.45       56.04      7.66 o 
   0  25   4       25.74       38.88      7.62 o 
   1  25   4       35.58       47.84      8.56 o 
   2  25   4      137.18      159.08     13.54 o 
   3  25   4       15.79       13.40     10.42 o 
  -6  26   4      101.51       92.92      7.18 o 
  -5  26   4        1.73        2.43      3.37 o 
  -4  26   4        0.12        2.81      4.14 o 
  -3  26   4        0.00        4.44      3.45 o 
  -2  26   4        1.84        2.25      2.30 o 
  -1  26   4      107.25      108.01      7.62 o 
   0  26   4      115.86      137.33     10.62 o 
   1  26   4       29.60       22.76      6.51 o 
   2  26   4        7.70       12.97     10.15 o 
   3  26   4      273.19      254.58     13.64 o 
  -5  27   4       10.06       12.98      3.92 o 
  -4  27   4       59.98       60.15      4.23 o 
  -3  27   4       18.35       13.03      4.21 o 
  -2  27   4       14.23       19.76      5.65 o 
  -1  27   4       14.61        9.28      4.80 o 
   0  27   4       10.11        7.78      5.10 o 
   1  27   4       12.63       15.60      9.11 o 
   2  27   4        0.05       -1.53      6.48 o 
  -4  28   4       48.34       59.03      7.86 o 
  -3  28   4        3.03        5.34      3.61 o 
  -2  28   4       19.69       28.52      3.81 o 
  -1  28   4        2.82        2.50      4.72 o 
   0  28   4        0.00       -0.08      5.23 o 
   1  28   4       44.57       43.33     10.72 o 
  -2  29   4       79.62       68.10      8.40 o 
  -1  29   4        1.15        3.99      4.12 o 
   0  29   4        0.64       -0.13      4.93 o 
 -11   1   5        1.64        5.28     10.07 o 
 -10   1   5       47.80       41.26     10.16 o 
  -9   1   5      948.27      941.66     19.89 o 
  -8   1   5      328.13      353.26     12.59 o 
  -7   1   5     1873.15     1684.01     23.70 o 
  -6   1   5     1079.53      989.29     16.26 o 
  -5   1   5     5157.34     5020.47     55.45 o 
  -4   1   5       82.21       88.73      4.21 o 
  -3   1   5       19.88       13.53      1.90 o 
  -2   1   5      444.34      492.28      5.50 o 
  -1   1   5       63.04       60.87      2.35 o 
   0   1   5      301.44      265.29      4.11 o 
   1   1   5     1606.15     1655.21     19.53 o 
   2   1   5       25.51       27.30     12.84 o 
   3   1   5      238.49      235.47      8.24 o 
   4   1   5      210.66      178.11      8.85 o 
   5   1   5      288.62      257.37     11.58 o 
   6   1   5      115.42      108.76      8.00 o 
   7   1   5       31.08       31.74      6.98 o 
 -11   2   5        4.70        1.39      7.81 o 
 -10   2   5      118.43      137.17     10.08 o 
  -9   2   5      516.73      475.85     13.81 o 
  -8   2   5     1866.44     1893.66     26.04 o 
  -7   2   5      150.83      200.77      9.08 o 
  -6   2   5     1519.26     1369.69     38.08 o 
  -5   2   5     2868.12     2768.06     31.78 o 
  -4   2   5        4.40        5.94      2.09 o 
  -3   2   5      116.59      127.56      3.79 o 
  -2   2   5      140.42      145.28      3.57 o 
  -1   2   5     1099.30     1059.42      9.96 o 
   0   2   5     1323.92     1379.36     12.34 o 
   1   2   5      636.42      591.57      9.89 o 
   2   2   5     1019.11     1034.38     30.66 o 
   3   2   5       36.33       63.63     10.53 o 
   4   2   5      120.73      129.18      9.13 o 
   5   2   5      779.53      796.05     16.10 o 
   6   2   5        1.56        1.25      6.35 o 
   7   2   5       21.42       25.04      7.77 o 
 -11   3   5      352.17      361.72     15.63 o 
 -10   3   5      104.72      127.21     10.10 o 
  -9   3   5       24.18       31.71      7.47 o 
  -8   3   5       77.88      101.77     17.89 o 
  -7   3   5     1477.75     1367.17     22.70 o 
  -6   3   5     1859.86     1881.03     28.41 o 
  -5   3   5     1371.90     1388.21     15.18 o 
  -4   3   5      182.98      189.59      5.77 o 
  -3   3   5      681.39      632.58      6.03 o 
  -2   3   5      144.96      145.47      4.92 o 
  -1   3   5      274.72      230.08      4.60 o 
   0   3   5       49.82       70.04      6.95 o 
   1   3   5      460.67      431.06     13.83 o 
   2   3   5       93.95      103.85     18.58 o 
   3   3   5       27.66       36.58      6.49 o 
   4   3   5      163.25      162.68      8.49 o 
   5   3   5      262.63      267.48     15.11 o 
   6   3   5       11.82        0.21      7.72 o 
   7   3   5      214.03      202.72     10.58 o 
 -11   4   5      316.85      306.98     17.09 o 
 -10   4   5       17.23       32.52      9.85 o 
  -9   4   5      368.24      380.37     16.73 o 
  -8   4   5      286.14      296.86     11.29 o 
  -7   4   5      450.13      416.37     14.82 o 
  -6   4   5     3449.15     3160.78     39.13 o 
  -5   4   5     1509.71     1539.74     19.20 o 
  -4   4   5        7.64        8.02      4.08 o 
  -3   4   5        1.09        3.82      1.72 o 
  -2   4   5      416.85      349.37      8.01 o 
  -1   4   5       77.22       71.11      3.01 o 
   0   4   5      933.96      989.79      9.89 o 
   1   4   5      233.79      236.03     15.77 o 
   2   4   5      146.36      166.35     22.46 o 
   3   4   5      329.00      327.13     11.56 o 
   4   4   5       20.06       16.33      4.95 o 
   5   4   5      144.76      147.06     21.43 o 
   6   4   5      146.94      169.23     11.38 o 
   7   4   5        0.03        4.17      6.39 o 
 -11   5   5      574.06      642.68     24.27 o 
 -10   5   5        7.31        8.99      8.29 o 
  -9   5   5       83.01       68.23      8.80 o 
  -8   5   5        7.56       13.83      6.73 o 
  -7   5   5       22.77       25.25      6.05 o 
  -6   5   5     4779.14     4709.24     55.21 o 
  -5   5   5      418.20      433.03     11.22 o 
  -4   5   5     3332.72     3435.00     32.11 o 
  -3   5   5        1.98       -2.54      3.85 o 
  -2   5   5     1486.72     1543.37     14.90 o 
  -1   5   5      300.34      290.05      5.53 o 
   0   5   5       89.04       86.89     10.84 o 
   1   5   5      302.45      305.43      6.74 o 
   2   5   5     1357.45     1392.87     23.17 o 
   3   5   5      562.94      576.61     15.77 o 
   4   5   5        0.06       -2.54      4.55 o 
   5   5   5       10.92        6.45      5.58 o 
   6   5   5      190.45      219.78     11.60 o 
   7   5   5       66.95       78.29      8.69 o 
 -11   6   5      687.19      687.42     22.00 o 
 -10   6   5      170.34      165.61     12.18 o 
  -9   6   5       41.80       31.88      7.95 o 
  -8   6   5      321.40      351.89     13.10 o 
  -7   6   5      923.40      892.96     20.58 o 
  -6   6   5      264.66      257.88     17.06 o 
  -5   6   5        9.15        5.55      3.84 o 
  -4   6   5        4.13       13.31      4.62 o 
  -3   6   5     6071.08     6429.37     66.30 o 
  -2   6   5      529.73      462.10      6.84 o 
  -1   6   5        0.03        2.73      2.53 o 
   0   6   5      393.38      399.00      8.54 o 
   1   6   5       60.47       54.57      4.90 o 
   2   6   5      262.05      233.11     10.75 o 
   3   6   5       15.34       10.22      7.47 o 
   4   6   5        0.03        2.58      5.15 o 
   5   6   5      113.44      108.82      7.34 o 
   6   6   5      132.34      142.22     15.22 o 
   7   6   5        0.30        5.72      7.92 o 
 -11   7   5        3.59       -5.21      9.39 o 
 -10   7   5      275.49      342.92     16.86 o 
  -9   7   5       87.84      111.45      8.76 o 
  -8   7   5       45.51       44.20      7.40 o 
  -7   7   5      263.50      257.89     11.14 o 
  -6   7   5     1079.84     1029.94     14.45 o 
  -5   7   5     2165.97     2273.19     24.10 o 
  -4   7   5      758.82      713.60     17.36 o 
  -3   7   5     2914.53     2981.90     41.82 o 
  -2   7   5      390.91      440.33      7.99 o 
  -1   7   5      367.77      372.47      9.13 o 
   0   7   5       58.69       77.87      3.82 o 
   1   7   5       11.21        9.58      2.96 o 
   2   7   5      807.25      780.51     23.39 o 
   3   7   5      741.32      770.69     13.79 o 
   4   7   5      656.73      594.58     17.87 o 
   5   7   5      159.60      158.17     11.04 o 
   6   7   5      127.71      136.85     14.77 o 
   7   7   5        9.50        7.81      6.51 o 
 -10   8   5      452.38      459.70     18.97 o 
  -9   8   5       35.01       39.37      8.89 o 
  -8   8   5      758.12      725.30     14.28 o 
  -7   8   5     1214.54     1202.14     20.82 o 
  -6   8   5      483.95      442.88      9.67 o 
  -5   8   5       12.13       19.18      4.58 o 
  -4   8   5       59.88       36.47      4.96 o 
  -3   8   5    12339.24    12541.94    154.44 o 
  -2   8   5      359.24      342.37      5.81 o 
  -1   8   5      298.80      247.20      5.34 o 
   0   8   5        3.78        7.58      2.94 o 
   1   8   5      682.80      670.67     10.69 o 
   2   8   5      235.47      239.85     15.42 o 
   3   8   5     1699.55     1706.74     27.00 o 
   4   8   5        0.48        0.31      7.85 o 
   5   8   5      176.79      187.19     12.66 o 
   6   8   5        1.86        2.93      4.71 o 
   7   8   5       31.14       30.57      8.79 o 
 -10   9   5       67.48       74.95     10.71 o 
  -9   9   5       13.63       17.35      6.66 o 
  -8   9   5       39.14       56.41      7.05 o 
  -7   9   5       58.67       51.44      6.15 o 
  -6   9   5      299.57      316.35      8.30 o 
  -5   9   5      226.73      217.84      7.22 o 
  -4   9   5     3494.84     3466.91     34.05 o 
  -3   9   5     2046.08     2217.02     32.56 o 
  -2   9   5      418.39      433.99      7.72 o 
  -1   9   5     1750.04     1675.48     15.19 o 
   0   9   5      713.76      679.78     10.79 o 
   1   9   5      123.98      120.44      4.68 o 
   2   9   5      320.75      263.12     11.62 o 
   3   9   5      354.71      338.20      9.94 o 
   4   9   5      690.80      780.96     14.73 o 
   5   9   5        5.24       -2.04      4.64 o 
   6   9   5        0.77       -3.58      5.21 o 
   7   9   5       30.09       37.68      8.69 o 
 -10  10   5      342.92      364.63     14.63 o 
  -9  10   5       36.13       48.06      7.49 o 
  -8  10   5      275.34      294.00     19.49 o 
  -7  10   5      124.10      118.07      6.41 o 
  -6  10   5       31.32       25.13      5.41 o 
  -5  10   5        3.86        4.80      3.97 o 
  -4  10   5      383.58      370.13      6.52 o 
  -3  10   5      496.41      479.42     22.47 o 
  -2  10   5      152.95      163.54      4.89 o 
  -1  10   5       31.78       48.38      3.99 o 
   0  10   5     4432.63     4497.78     40.64 o 
   1  10   5       45.81       35.52      3.80 o 
   2  10   5      266.31      267.47      6.62 o 
   3  10   5      625.84      675.74     14.16 o 
   4  10   5      228.56      221.31     10.51 o 
   5  10   5       12.70        4.38      4.70 o 
   6  10   5        1.30       -2.96      5.03 o 
   7  10   5       84.09      115.92     17.15 o 
 -10  11   5        3.34        8.65      8.09 o 
  -9  11   5       88.18       66.08     10.96 o 
  -8  11   5        5.43        5.67      5.38 o 
  -7  11   5      146.22      195.59      7.70 o 
  -6  11   5     1098.52     1073.17     19.03 o 
  -5  11   5        6.64       16.43      4.51 o 
  -4  11   5     1333.25     1249.97     13.64 o 
  -3  11   5        1.24        6.62      3.51 o 
  -2  11   5       38.36       40.04      3.62 o 
  -1  11   5      100.88      111.59      4.62 o 
   0  11   5      292.46      363.43     34.55 o 
   1  11   5       77.28       67.57      3.23 o 
   2  11   5       68.78       73.33      7.60 o 
   3  11   5        8.14        8.58      4.49 o 
   4  11   5        7.01       12.17      6.25 o 
   5  11   5       82.96      115.22     12.02 o 
   6  11   5        4.83        7.45      4.41 o 
   7  11   5        4.07       10.10      5.91 o 
 -10  12   5        5.53        9.18     10.06 o 
  -9  12   5       94.45      128.34      9.74 o 
  -8  12   5        0.01       -1.04      6.40 o 
  -7  12   5       36.38       36.68      5.78 o 
  -6  12   5      297.24      327.97     10.65 o 
  -5  12   5      161.05      159.34      4.07 o 
  -4  12   5      229.69      199.07      4.59 o 
  -3  12   5      999.38      975.48     11.91 o 
  -2  12   5      280.24      277.80      8.14 o 
  -1  12   5     1205.41     1173.33     13.51 o 
   0  12   5     4151.04     3983.44     35.03 o 
   1  12   5      289.95      284.79      7.12 o 
   2  12   5      424.38      495.38      8.74 o 
   3  12   5       73.67       72.34      3.37 o 
   4  12   5      181.75      239.81      8.54 o 
   5  12   5        0.58        4.47      6.46 o 
   6  12   5       20.96       11.33      8.21 o 
 -10  13   5        8.70       -4.88      6.34 o 
  -9  13   5      272.37      248.13     10.37 o 
  -8  13   5      182.27      177.23      8.99 o 
  -7  13   5      476.59      463.61     11.51 o 
  -6  13   5      124.99      143.96      6.27 o 
  -5  13   5        4.25        4.63      2.39 o 
  -4  13   5       36.72       31.13      4.24 o 
  -3  13   5      971.60      919.65     13.90 o 
  -2  13   5      110.25      117.96      4.52 o 
  -1  13   5     3461.43     3521.13     34.09 o 
   0  13   5      306.76      343.25     11.03 o 
   1  13   5      621.04      573.16      7.18 o 
   2  13   5      588.06      592.28      9.25 o 
   3  13   5      693.12      723.22     17.93 o 
   4  13   5      176.03      181.35     10.64 o 
   5  13   5        2.65        9.63      5.80 o 
   6  13   5       23.95       22.71      5.36 o 
 -10  14   5       10.71        3.49      6.08 o 
  -9  14   5        0.49        0.58      7.08 o 
  -8  14   5      181.46      210.68     12.68 o 
  -7  14   5        0.54        1.42      4.67 o 
  -6  14   5      170.33      155.56      4.83 o 
  -5  14   5       16.38       16.96      3.10 o 
  -4  14   5      156.74      129.70      4.31 o 
  -3  14   5      304.09      308.36      8.97 o 
  -2  14   5      321.23      334.70      6.88 o 
  -1  14   5     3508.41     3514.93     62.23 o 
   0  14   5      209.62      216.74      3.66 o 
   1  14   5       83.48      120.09      3.59 o 
   2  14   5        0.23        4.77      2.45 o 
   3  14   5      153.32      122.97      4.39 o 
   4  14   5        2.09       -0.33      2.60 o 
   5  14   5        8.63        2.99      3.42 o 
   6  14   5       23.30       27.63      5.42 o 
  -9  15   5      134.06      132.44      9.64 o 
  -8  15   5       30.03       36.33      6.53 o 
  -7  15   5       42.44       23.51      6.39 o 
  -6  15   5       79.07       81.94      5.18 o 
  -5  15   5      420.26      418.45      7.14 o 
  -4  15   5       53.42       65.43      4.75 o 
  -3  15   5      692.58      675.65     13.33 o 
  -2  15   5      328.71      333.77      5.97 o 
  -1  15   5     2113.23     2161.97     35.54 o 
   0  15   5      173.25      179.04      5.77 o 
   1  15   5      273.08      292.98     10.55 o 
   2  15   5        0.57       -2.05      2.53 o 
   3  15   5      307.51      255.26     13.61 o 
   4  15   5      277.15      245.53     21.10 o 
   5  15   5       15.96       14.83      3.57 o 
   6  15   5       86.41       82.83      5.76 o 
  -9  16   5       88.51       91.18      8.31 o 
  -8  16   5        7.16        9.16      5.38 o 
  -7  16   5       45.63       52.34      5.06 o 
  -6  16   5        6.69        2.71      3.75 o 
  -5  16   5        3.88        5.15      4.32 o 
  -4  16   5        1.08        1.69      2.39 o 
  -3  16   5      784.66      779.76     21.46 o 
  -2  16   5      145.57      175.58      5.57 o 
  -1  16   5      924.88      901.54     10.82 o 
   0  16   5     1851.37     1801.95     18.74 o 
   1  16   5      283.82      279.51     10.02 o 
   2  16   5      275.47      279.56     12.40 o 
   3  16   5       18.54       19.29      1.59 o 
   4  16   5        3.55        0.76      2.12 o 
   5  16   5       58.93       24.34     12.11 o 
   6  16   5       55.89       59.74     12.42 o 
  -9  17   5        0.67       -1.73      5.74 o 
  -8  17   5        8.67        3.07      4.16 o 
  -7  17   5       26.12       19.54      5.60 o 
  -6  17   5       52.76       59.06      4.84 o 
  -5  17   5        0.35       -1.29      3.94 o 
  -4  17   5      382.48      381.07      7.27 o 
  -3  17   5      209.10      257.40      8.45 o 
  -2  17   5     1245.76     1222.18     13.96 o 
  -1  17   5       35.49       23.00      2.46 o 
   0  17   5      233.82      230.91      3.46 o 
   1  17   5      230.82      185.82      7.87 o 
   2  17   5      288.16      291.75     11.92 o 
   3  17   5        0.35       -7.00      5.96 o 
   4  17   5       18.30       13.92     10.04 o 
   5  17   5       90.68      102.03     12.51 o 
  -9  18   5       48.75       37.61      6.78 o 
  -8  18   5       40.05       31.63      5.48 o 
  -7  18   5       63.52       52.52      5.87 o 
  -6  18   5      481.51      453.02     12.49 o 
  -5  18   5      104.83      108.92      4.95 o 
  -4  18   5      231.62      227.18      9.82 o 
  -3  18   5       33.16       20.22      4.37 o 
  -2  18   5      951.33      915.16     13.57 o 
  -1  18   5       48.84       35.49      2.53 o 
   0  18   5      246.50      253.62      8.12 o 
   1  18   5        1.18       -0.10      3.95 o 
   2  18   5      294.55      306.92     15.24 o 
   3  18   5       34.72       31.63      6.84 o 
   4  18   5       65.21       83.48     12.53 o 
   5  18   5       23.66       25.54     12.56 o 
  -8  19   5        0.06       -5.60      4.11 o 
  -7  19   5       36.57       37.18      4.94 o 
  -6  19   5        1.51        2.10      4.42 o 
  -5  19   5      917.39      862.57     13.44 o 
  -4  19   5       16.20       14.31      4.58 o 
  -3  19   5        0.07        0.25      3.07 o 
  -2  19   5       97.55      102.16      6.53 o 
  -1  19   5        2.46        0.74      2.66 o 
   0  19   5       61.74       65.65      6.52 o 
   1  19   5      570.91      598.47     15.71 o 
   2  19   5       78.92       91.28     20.44 o 
   3  19   5        9.95       11.38      7.36 o 
   4  19   5      261.42      295.75     15.61 o 
   5  19   5      306.13      348.86     25.66 o 
  -8  20   5       26.21       16.62      5.43 o 
  -7  20   5       22.95       11.96      6.92 o 
  -6  20   5      271.91      310.11     12.66 o 
  -5  20   5       53.69       55.93      4.86 o 
  -4  20   5       46.32       56.92      8.05 o 
  -3  20   5      271.13      275.10      6.63 o 
  -2  20   5       93.31       76.46      3.21 o 
  -1  20   5       73.31       95.32      6.61 o 
   0  20   5       97.67      121.39     11.27 o 
   1  20   5      201.10      234.69     10.45 o 
   2  20   5      147.34      153.80     10.30 o 
   3  20   5       21.68       24.87      6.20 o 
   4  20   5        0.02       -5.25      6.90 o 
  -8  21   5       42.49       32.90      5.88 o 
  -7  21   5       10.41       13.33      4.63 o 
  -6  21   5      192.27      183.62     10.99 o 
  -5  21   5     1091.93      979.02     22.90 o 
  -4  21   5       12.98       15.41      3.28 o 
  -3  21   5        4.73       10.12      3.44 o 
  -2  21   5        2.95        1.59      2.45 o 
  -1  21   5       17.40       25.59      2.83 o 
   0  21   5      113.33      119.68     12.12 o 
   1  21   5        4.03        3.82      6.75 o 
   2  21   5       24.20       24.53      7.93 o 
   3  21   5       24.46       33.30      6.77 o 
   4  21   5        0.01      -10.42      8.37 o 
  -7  22   5       15.60       17.78      6.75 o 
  -6  22   5        1.52        3.10      4.00 o 
  -5  22   5       65.58       81.02      5.63 o 
  -4  22   5      114.55      138.54      6.38 o 
  -3  22   5      260.82      265.12      8.16 o 
  -2  22   5      118.21      108.72      6.31 o 
  -1  22   5      233.01      277.41      9.72 o 
   0  22   5        0.84       -4.34      5.20 o 
   1  22   5       21.09       16.76      5.92 o 
   2  22   5       67.13       85.58      7.03 o 
   3  22   5       30.01       22.98      6.39 o 
   4  22   5      203.39      255.13     13.08 o 
  -7  23   5        9.16       15.05      5.01 o 
  -6  23   5      259.72      255.87      9.06 o 
  -5  23   5       89.23      101.32      8.45 o 
  -4  23   5      129.75      154.57      6.69 o 
  -3  23   5       33.52       43.65      4.30 o 
  -2  23   5       12.65        7.22      3.01 o 
  -1  23   5        2.49        6.58      3.59 o 
   0  23   5        0.23       -2.95      5.27 o 
   1  23   5       46.08       42.42      5.37 o 
   2  23   5       26.42        8.79      7.42 o 
   3  23   5        2.90       12.64      6.69 o 
  -6  24   5       45.76       37.41      5.42 o 
  -5  24   5       62.63       50.50      4.72 o 
  -4  24   5      107.40      123.81      6.16 o 
  -3  24   5      109.65       92.88      7.92 o 
  -2  24   5       81.94       74.91      3.95 o 
  -1  24   5       96.98       72.71      8.62 o 
   0  24   5       29.03       31.82      5.73 o 
   1  24   5       28.01       33.32      8.45 o 
   2  24   5        0.06        3.87      5.46 o 
   3  24   5       68.34       98.62     23.60 o 
  -5  25   5       12.35        8.29      4.33 o 
  -4  25   5      103.51      129.63      6.17 o 
  -3  25   5        2.98        4.98      4.60 o 
  -2  25   5        0.05        2.05      3.39 o 
  -1  25   5       40.05       36.77     10.21 o 
   0  25   5        1.78        1.70      4.18 o 
   1  25   5        0.06       -2.20      6.06 o 
   2  25   5      104.53      109.87      8.77 o 
  -5  26   5       71.80       74.75      8.71 o 
  -4  26   5       33.20       27.71      5.34 o 
  -3  26   5       23.92        9.56      3.62 o 
  -2  26   5       10.49       14.17      4.47 o 
  -1  26   5        1.89       -4.18      9.07 o 
   0  26   5       57.96       58.96     23.37 o 
   1  26   5       11.25        5.56      7.74 o 
  -4  27   5       50.14       51.25      5.94 o 
  -3  27   5       19.44       21.10      3.63 o 
  -2  27   5        2.45       -2.28      6.35 o 
  -1  27   5        0.95       -1.44      5.97 o 
   0  27   5        0.00        2.40      5.56 o 
 -11   0   6       41.11       51.26     14.14 o 
 -10   0   6       48.09       35.49     15.14 o 
  -9   0   6       81.92       85.75     11.76 o 
  -8   0   6       10.02        0.38      7.51 o 
  -7   0   6      811.59      778.35     30.55 o 
  -6   0   6     4114.39     4078.81    139.55 o 
  -5   0   6     4602.52     4830.89     65.25 o 
  -4   0   6       25.55       24.91      4.68 o 
  -3   0   6     6220.69     5907.87    208.29 o 
  -2   0   6     9184.33     9027.37    208.56 o 
  -1   0   6      659.40      601.55      9.17 o 
   0   0   6        8.25        7.26      5.50 o 
   1   0   6       15.06       18.36      5.08 o 
   2   0   6      597.41      624.93     38.68 o 
   3   0   6      306.43      359.49     19.72 o 
   4   0   6      600.27      560.47     26.54 o 
   5   0   6       84.45      107.49     11.45 o 
   6   0   6        1.68       10.13     15.11 o 
 -11   1   6       95.72      102.26     13.64 o 
 -10   1   6        6.19        2.36      6.92 o 
  -9   1   6        4.76       15.26      8.16 o 
  -8   1   6       23.25       22.42      7.86 o 
  -7   1   6       18.10       29.99      6.89 o 
  -6   1   6       80.44      118.89      7.07 o 
  -5   1   6     1617.21     1549.65     16.75 o 
  -4   1   6        1.71        5.68      3.22 o 
  -3   1   6      955.49      910.95     10.51 o 
  -2   1   6     1815.51     1880.13     27.21 o 
  -1   1   6      285.34      254.90      5.80 o 
   0   1   6      444.13      373.75      7.16 o 
   1   1   6       97.52       96.25     12.90 o 
   2   1   6        7.30       -3.00      5.42 o 
   3   1   6        0.13      -10.33      9.75 o 
   4   1   6       75.63       93.03     11.22 o 
   5   1   6      113.01      130.66     12.70 o 
   6   1   6        3.27        7.89      7.06 o 
 -11   2   6        2.04       11.74      8.50 o 
 -10   2   6        2.19        1.18      6.68 o 
  -9   2   6       16.57       12.41      6.63 o 
  -8   2   6        0.82       -1.99      6.07 o 
  -7   2   6      289.56      273.59      9.38 o 
  -6   2   6      292.17      329.11      9.71 o 
  -5   2   6     2587.01     2410.95     22.35 o 
  -4   2   6      140.84      140.72      4.41 o 
  -3   2   6      600.55      652.45     10.64 o 
  -2   2   6     3430.81     3475.32     45.23 o 
  -1   2   6      255.58      247.71      8.54 o 
   0   2   6      370.44      367.19      7.57 o 
   1   2   6       70.44       49.04      9.15 o 
   2   2   6      466.94      481.85     13.00 o 
   3   2   6       56.65       66.07     11.92 o 
   4   2   6       96.80      146.29     25.03 o 
   5   2   6        8.60        5.27      6.23 o 
   6   2   6        3.39        3.61      6.54 o 
 -11   3   6      117.31      155.39     16.97 o 
 -10   3   6       24.79       22.56      8.54 o 
  -9   3   6       74.26       64.36      9.96 o 
  -8   3   6      147.46      152.69     10.51 o 
  -7   3   6      418.77      429.95     12.70 o 
  -6   3   6      513.59      518.59     11.15 o 
  -5   3   6     3083.63     2955.46     26.95 o 
  -4   3   6      475.39      468.86      6.20 o 
  -3   3   6     2954.78     2814.72     27.82 o 
  -2   3   6     3499.64     3432.46     34.08 o 
  -1   3   6      192.30      171.76      3.08 o 
   0   3   6     1362.19     1323.81     14.64 o 
   1   3   6     2024.24     2028.68     20.34 o 
   2   3   6       16.24       22.01      7.38 o 
   3   3   6       47.15       46.57     11.63 o 
   4   3   6       23.69        9.86     14.21 o 
   5   3   6      279.54      273.65     25.71 o 
   6   3   6       62.44       68.25      8.11 o 
 -10   4   6       29.32       50.59      9.38 o 
  -9   4   6      224.24      234.31     11.73 o 
  -8   4   6       82.30      116.25     13.68 o 
  -7   4   6        6.76        9.64      5.26 o 
  -6   4   6     1082.94     1033.13     21.94 o 
  -5   4   6       39.11       25.21      5.04 o 
  -4   4   6      555.01      553.85      7.15 o 
  -3   4   6     2413.22     2266.25     38.76 o 
  -2   4   6        3.01       -3.98      3.79 o 
  -1   4   6      106.92      126.89      4.57 o 
   0   4   6      282.28      259.25      7.29 o 
   1   4   6       87.19       85.61      8.00 o 
   2   4   6      121.72      145.04     12.73 o 
   3   4   6      121.27      161.60     14.14 o 
   4   4   6       69.07       49.45     16.54 o 
   5   4   6       33.54       36.41      8.33 o 
   6   4   6       28.77       26.33      8.21 o 
 -10   5   6        5.28        4.95      9.60 o 
  -9   5   6      220.92      237.29     10.66 o 
  -8   5   6     1583.86     1551.14     25.94 o 
  -7   5   6      211.74      189.00      7.40 o 
  -6   5   6     1222.59     1179.65     15.77 o 
  -5   5   6        1.39        2.16      2.48 o 
  -4   5   6     2719.98     2628.53     22.46 o 
  -3   5   6      673.37      689.69     11.63 o 
  -2   5   6        0.10       -2.89      3.07 o 
  -1   5   6       73.04       57.73      2.00 o 
   0   5   6       38.66       23.62      3.62 o 
   1   5   6     2953.37     2764.72     31.17 o 
   2   5   6       24.06       18.31      5.96 o 
   3   5   6        3.04        2.82      5.31 o 
   4   5   6       12.67       24.47      7.85 o 
   5   5   6       34.00       36.92      9.76 o 
   6   5   6       15.63       10.23      6.34 o 
 -10   6   6       14.28       24.29      8.80 o 
  -9   6   6       84.59       90.91     11.60 o 
  -8   6   6       67.37       65.31     13.93 o 
  -7   6   6      135.99      143.57     13.22 o 
  -6   6   6      300.85      286.59      8.96 o 
  -5   6   6     1337.98     1358.75     15.23 o 
  -4   6   6      166.65      142.06     15.51 o 
  -3   6   6      183.31      176.42      7.33 o 
  -2   6   6      198.19      218.51      6.98 o 
  -1   6   6      902.09      883.09     12.38 o 
   0   6   6     1653.38     1512.57     15.83 o 
   1   6   6       51.89       49.86      4.76 o 
   2   6   6     1081.90      993.72     20.31 o 
   3   6   6      263.44      257.95     15.93 o 
   4   6   6      401.09      434.12     13.57 o 
   5   6   6       31.25       31.62      9.59 o 
   6   6   6       46.24       38.30      9.74 o 
 -10   7   6       11.89       13.59      8.55 o 
  -9   7   6       10.39       21.10     12.00 o 
  -8   7   6      465.27      500.04     11.59 o 
  -7   7   6       89.56      123.64      8.34 o 
  -6   7   6     2144.02     2019.56     25.29 o 
  -5   7   6      609.78      573.45     11.10 o 
  -4   7   6      485.26      510.00      9.36 o 
  -3   7   6       82.82       98.73      6.13 o 
  -2   7   6        1.41        3.21      3.26 o 
  -1   7   6       77.75       74.75      8.77 o 
   0   7   6     4825.92     4695.19     46.70 o 
   1   7   6        7.31       12.92      4.26 o 
   2   7   6      118.39      138.86      6.77 o 
   3   7   6       82.21       77.26      8.65 o 
   4   7   6      169.91      152.43     16.53 o 
   5   7   6       91.84      101.97     14.74 o 
   6   7   6       10.93      -12.64     10.92 o 
 -10   8   6       34.28       34.40     10.65 o 
  -9   8   6       11.84        8.22      5.60 o 
  -8   8   6        1.92        0.13      4.97 o 
  -7   8   6      348.03      361.55      8.82 o 
  -6   8   6       18.89       21.39      5.45 o 
  -5   8   6      439.46      402.16      8.79 o 
  -4   8   6      735.67      670.92     11.40 o 
  -3   8   6      170.37      163.60      5.82 o 
  -2   8   6       25.09       33.84      5.70 o 
  -1   8   6       10.22        8.91      3.61 o 
   0   8   6     2151.63     2206.57     41.22 o 
   1   8   6        6.82       19.81      4.16 o 
   2   8   6        8.86       14.66      4.00 o 
   3   8   6        0.80       -0.67      4.84 o 
   4   8   6      164.58      195.01     14.20 o 
   5   8   6       13.77        7.77      7.40 o 
   6   8   6      142.91      133.22     17.63 o 
 -10   9   6      352.22      346.62     15.85 o 
  -9   9   6       17.78       26.96      6.20 o 
  -8   9   6      100.96      115.69      8.76 o 
  -7   9   6      150.64      157.55      7.46 o 
  -6   9   6      291.92      267.59      8.17 o 
  -5   9   6      326.10      289.70      8.28 o 
  -4   9   6      707.82      663.46     11.27 o 
  -3   9   6        0.78        0.14      4.02 o 
  -2   9   6      216.71      243.55      7.11 o 
  -1   9   6      310.30      336.13     11.98 o 
   0   9   6     2539.78     2681.89     44.59 o 
   1   9   6     1114.57     1199.26     16.94 o 
   2   9   6      137.27      164.35     30.76 o 
   3   9   6        4.25        8.84      8.11 o 
   4   9   6       42.22       35.31      5.89 o 
   5   9   6        0.50        0.91      5.45 o 
   6   9   6       31.12       28.94      7.52 o 
 -10  10   6       34.09       11.50      8.79 o 
  -9  10   6        0.01       -2.46      5.34 o 
  -8  10   6      171.65      202.17     11.80 o 
  -7  10   6       13.20       12.92      6.15 o 
  -6  10   6      518.96      541.18     11.21 o 
  -5  10   6      251.36      241.29      6.37 o 
  -4  10   6      530.50      537.22     11.45 o 
  -3  10   6        0.31        8.34      6.40 o 
  -2  10   6       80.77       73.12      5.19 o 
  -1  10   6      486.33      450.63      9.53 o 
   0  10   6      278.96      293.72      9.43 o 
   1  10   6        9.40       17.08      4.71 o 
   2  10   6       71.17       60.80      6.30 o 
   3  10   6      232.68      269.60     18.33 o 
   4  10   6       18.37       36.91      7.11 o 
   5  10   6        3.33        5.25      6.16 o 
   6  10   6       16.55       17.62      8.98 o 
 -10  11   6     1401.03     1435.75     24.59 o 
  -9  11   6        4.40        4.81      6.65 o 
  -8  11   6      497.05      454.55     10.76 o 
  -7  11   6       52.48       49.08      5.62 o 
  -6  11   6       80.56       98.73      6.58 o 
  -5  11   6      375.96      372.30      7.06 o 
  -4  11   6      143.68      157.99     20.91 o 
  -3  11   6     1069.58     1048.08     52.45 o 
  -2  11   6        8.77       13.03      4.98 o 
  -1  11   6      100.92       87.80      5.63 o 
   0  11   6        5.37        7.74      2.11 o 
   1  11   6      205.52      194.00      8.60 o 
   2  11   6      212.57      215.77      5.46 o 
   3  11   6      305.63      289.76     11.49 o 
   4  11   6       15.57        7.89      5.98 o 
   5  11   6      222.97      211.19     27.03 o 
   6  11   6       25.84       42.08      7.91 o 
 -10  12   6        0.73        5.77      9.79 o 
  -9  12   6       48.74       56.02      7.76 o 
  -8  12   6       32.02       35.72      7.34 o 
  -7  12   6       24.50       20.62      6.14 o 
  -6  12   6      301.24      305.90      8.38 o 
  -5  12   6      894.65      885.71     12.45 o 
  -4  12   6     1566.49     1547.49     23.43 o 
  -3  12   6        1.43        4.65      3.89 o 
  -2  12   6      518.78      533.91     10.57 o 
  -1  12   6       32.91       27.64      4.67 o 
   0  12   6      124.47      124.88      6.40 o 
   1  12   6       26.00       26.43      5.07 o 
   2  12   6      356.34      323.36     10.95 o 
   3  12   6        1.10        1.81      2.97 o 
   4  12   6       63.95       60.04      6.38 o 
   5  12   6      119.42       68.57      9.61 o 
  -9  13   6      333.22      358.35     11.16 o 
  -8  13   6      287.58      289.47     19.85 o 
  -7  13   6       10.45       -1.16      5.19 o 
  -6  13   6        0.87        1.39      3.17 o 
  -5  13   6       11.95        0.00      3.19 o 
  -4  13   6       16.09       35.55      5.67 o 
  -3  13   6      376.48      375.69     12.39 o 
  -2  13   6      135.29      143.58     11.40 o 
  -1  13   6       65.86       75.95      5.22 o 
   0  13   6       41.93       45.50      4.32 o 
   1  13   6       82.12       64.75      6.48 o 
   2  13   6      200.25      205.37      5.69 o 
   3  13   6      132.08      164.52     10.40 o 
   4  13   6       85.98       69.71      5.00 o 
   5  13   6       32.35       25.81      6.24 o 
  -9  14   6        2.96        7.79      9.19 o 
  -8  14   6       18.82       19.76      5.81 o 
  -7  14   6      279.60      307.17      9.31 o 
  -6  14   6      342.82      334.44      8.22 o 
  -5  14   6      579.06      478.99      8.97 o 
  -4  14   6     1593.21     1611.79     20.07 o 
  -3  14   6      373.91      350.38      8.42 o 
  -2  14   6      203.11      237.36     13.35 o 
  -1  14   6      109.73      114.96      5.59 o 
   0  14   6       31.23       36.68      2.91 o 
   1  14   6       73.50       77.67      3.20 o 
   2  14   6      462.91      447.58      6.46 o 
   3  14   6       23.10       21.13      6.24 o 
   4  14   6       38.80       25.06      7.44 o 
   5  14   6       67.11       53.94     13.57 o 
  -9  15   6      405.01      408.19     15.19 o 
  -8  15   6       42.68       41.15      7.04 o 
  -7  15   6        0.81        3.48      4.05 o 
  -6  15   6       53.05       56.88      4.93 o 
  -5  15   6      238.85      218.35      6.54 o 
  -4  15   6       37.49       33.85      5.78 o 
  -3  15   6        1.29        3.90      3.29 o 
  -2  15   6       37.05       49.77      5.07 o 
  -1  15   6      113.48      144.04      5.90 o 
   0  15   6        1.91        1.20      2.32 o 
   1  15   6       68.07       83.26      3.24 o 
   2  15   6        8.86        5.83      2.15 o 
   3  15   6       84.88       74.38      3.27 o 
   4  15   6      247.59      238.36     23.10 o 
   5  15   6      147.59      145.85     15.69 o 
  -9  16   6        8.26        2.41      7.51 o 
  -8  16   6      161.15      154.04      6.38 o 
  -7  16   6      398.63      379.77     11.28 o 
  -6  16   6        6.64        5.33      4.23 o 
  -5  16   6       33.54       35.75      3.41 o 
  -4  16   6      108.17       97.26      6.20 o 
  -3  16   6      548.63      566.44      9.14 o 
  -2  16   6        4.72        3.10      3.49 o 
  -1  16   6       16.12       11.29      3.10 o 
   0  16   6      161.97      193.01      3.45 o 
   1  16   6       30.84       19.25      2.76 o 
   2  16   6        4.39        9.59      2.85 o 
   3  16   6       43.40       27.93      3.17 o 
   4  16   6       61.72       56.71     16.00 o 
   5  16   6       65.65       62.17     12.90 o 
  -8  17   6      516.77      516.19     11.46 o 
  -7  17   6        3.36        4.56      3.59 o 
  -6  17   6       40.17       50.38      3.66 o 
  -5  17   6      320.85      323.57     15.14 o 
  -4  17   6      114.07      124.73      7.55 o 
  -3  17   6       90.10       80.31      5.64 o 
  -2  17   6      152.52      167.30      6.02 o 
  -1  17   6      113.60      122.20      6.74 o 
   0  17   6        2.22        1.91      2.01 o 
   1  17   6      163.42      138.83      4.86 o 
   2  17   6        4.44       12.26      6.64 o 
   3  17   6      108.00      105.40     38.26 o 
   4  17   6        0.76       -2.65     11.87 o 
  -8  18   6      292.52      275.15     21.20 o 
  -7  18   6        2.31        4.21      4.55 o 
  -6  18   6      442.38      391.85     15.30 o 
  -5  18   6       98.48       94.12      5.15 o 
  -4  18   6       17.29       32.15      5.26 o 
  -3  18   6       33.82       37.81      3.67 o 
  -2  18   6       10.39        9.59      3.93 o 
  -1  18   6       79.80       73.33      4.35 o 
   0  18   6        0.35        0.38      2.16 o 
   1  18   6       19.56       26.24      6.09 o 
   2  18   6        9.00        8.79      6.68 o 
   3  18   6        9.61        5.08      7.99 o 
   4  18   6       46.45       69.17     19.50 o 
  -8  19   6       53.30       71.25      7.88 o 
  -7  19   6        9.85        7.92      4.95 o 
  -6  19   6        5.15        1.06      4.55 o 
  -5  19   6       20.10       25.23      4.58 o 
  -4  19   6       20.53       10.75      4.79 o 
  -3  19   6        0.50        0.73      2.75 o 
  -2  19   6        2.17        8.38      3.81 o 
  -1  19   6       69.18       49.09      3.90 o 
   0  19   6        5.67        7.17      4.21 o 
   1  19   6       90.77      145.59      5.66 o 
   2  19   6        0.13        7.97      6.67 o 
   3  19   6       33.56       33.16      6.46 o 
   4  19   6       45.15       75.69      8.72 o 
  -7  20   6       25.07       29.13      4.54 o 
  -6  20   6      323.17      300.18     11.85 o 
  -5  20   6      302.81      313.70      8.20 o 
  -4  20   6       54.51       65.70      8.09 o 
  -3  20   6        0.95        2.58      2.89 o 
  -2  20   6       39.50       34.39      3.86 o 
  -1  20   6       34.85       33.26      2.94 o 
   0  20   6      118.99      131.44      7.16 o 
   1  20   6       28.63       37.53      7.66 o 
   2  20   6        3.53        5.77      4.91 o 
   3  20   6       39.52       62.10     11.60 o 
  -7  21   6       76.83       75.38      7.63 o 
  -6  21   6       45.38       50.62      5.77 o 
  -5  21   6      574.77      542.01     15.95 o 
  -4  21   6        0.83        4.13      3.89 o 
  -3  21   6       17.56       17.45      3.36 o 
  -2  21   6      259.48      244.18     11.68 o 
  -1  21   6       12.67       11.35      2.06 o 
   0  21   6       11.46       11.86      8.52 o 
   1  21   6      102.10      114.29      6.20 o 
   2  21   6       64.86       78.06      9.02 o 
   3  21   6        1.06       -0.40      5.98 o 
  -6  22   6       73.59       63.82      6.94 o 
  -5  22   6      159.57      153.06     11.42 o 
  -4  22   6        5.08        2.34      4.23 o 
  -3  22   6      117.33      104.56      4.68 o 
  -2  22   6      108.87      135.22      6.67 o 
  -1  22   6      130.20      131.91     11.59 o 
   0  22   6        6.15        5.15      4.28 o 
   1  22   6       15.97       14.65      6.23 o 
   2  22   6        6.48       12.66      5.31 o 
  -6  23   6      130.55      137.14      7.52 o 
  -5  23   6       83.35       87.24      6.84 o 
  -4  23   6      115.04      138.22      8.25 o 
  -3  23   6        9.65        6.39      3.82 o 
  -2  23   6        0.95        6.19      4.06 o 
  -1  23   6       40.32       32.17      8.05 o 
   0  23   6        5.02        0.36      4.18 o 
   1  23   6      114.73      109.68     12.94 o 
   2  23   6       43.71       50.86     14.49 o 
  -5  24   6       21.52       14.07      4.85 o 
  -4  24   6      102.93      104.52      6.69 o 
  -3  24   6        0.80        8.07      3.46 o 
  -2  24   6       17.55        9.55      7.11 o 
  -1  24   6       83.41      100.97      9.41 o 
   0  24   6        6.50       -0.33      5.36 o 
   1  24   6        4.06       -2.82      5.95 o 
  -4  25   6       47.44       55.10      5.94 o 
  -3  25   6      204.64      197.82     13.36 o 
  -2  25   6       71.41       61.75     10.14 o 
  -1  25   6       24.01       38.51      9.49 o 
   0  25   6       18.45       17.31      5.36 o 
  -2  26   6       56.00       74.15      8.84 o 
 -10   1   7      910.77      915.10     24.05 o 
  -9   1   7       57.52       55.48      8.15 o 
  -8   1   7      367.27      385.35     10.35 o 
  -7   1   7      186.43      189.51      5.86 o 
  -6   1   7      936.31      866.12     12.32 o 
  -5   1   7       72.64       71.15      3.19 o 
  -4   1   7      538.89      521.53     12.96 o 
  -3   1   7      142.57      132.73     12.51 o 
  -2   1   7       88.12       90.24      6.79 o 
  -1   1   7      104.71      125.47      4.36 o 
   0   1   7      867.45      898.74     11.25 o 
   1   1   7     2140.20     2123.37     23.85 o 
   2   1   7       93.89      102.81      7.33 o 
   3   1   7       60.25       52.22      6.61 o 
   4   1   7       69.39       88.47     14.02 o 
   5   1   7      196.83      206.45     15.28 o 
 -10   2   7      596.79      592.39     22.31 o 
  -9   2   7       22.23       20.44     11.49 o 
  -8   2   7      517.40      496.95     12.15 o 
  -7   2   7      123.76      116.86      5.27 o 
  -6   2   7      358.71      372.28      7.11 o 
  -5   2   7       60.65       65.62      3.20 o 
  -4   2   7       23.11       16.72      3.13 o 
  -3   2   7     1198.41     1073.11     15.72 o 
  -2   2   7     1591.49     1596.76     25.66 o 
  -1   2   7        1.90        3.73      3.04 o 
   0   2   7      631.77      519.22     14.12 o 
   1   2   7     1809.26     1729.59     19.63 o 
   2   2   7      632.31      605.29     12.07 o 
   3   2   7      144.87      169.68     16.04 o 
   4   2   7       47.48       47.48     14.03 o 
   5   2   7        1.84       -1.82     11.36 o 
 -10   3   7      363.14      403.83     21.01 o 
  -9   3   7        0.09        4.58      6.41 o 
  -8   3   7      173.66      178.56      8.30 o 
  -7   3   7       27.43       27.05      4.47 o 
  -6   3   7        4.48        5.14      3.67 o 
  -5   3   7       23.11       18.53      2.50 o 
  -4   3   7       54.34       41.43      3.17 o 
  -3   3   7     1003.40      951.05     32.53 o 
  -2   3   7      634.01      572.33     18.48 o 
  -1   3   7      182.62      170.48      4.94 o 
   0   3   7       36.37       42.29      3.71 o 
   1   3   7       27.91       18.43      5.02 o 
   2   3   7      252.93      209.02     34.61 o 
   3   3   7       19.24       16.22      8.78 o 
   4   3   7        9.35       12.38      6.13 o 
   5   3   7        0.35       -2.34     11.63 o 
 -10   4   7      364.90      373.51     15.53 o 
  -9   4   7      338.04      336.37     12.02 o 
  -8   4   7      129.84      121.38      8.87 o 
  -7   4   7       55.19       43.71      7.43 o 
  -6   4   7       83.33       95.78      4.88 o 
  -5   4   7      445.05      482.04      6.16 o 
  -4   4   7      682.42      665.97     12.64 o 
  -3   4   7      198.12      208.53      7.86 o 
  -2   4   7        6.12        3.35      3.92 o 
  -1   4   7     1253.44     1149.08     11.87 o 
   0   4   7       81.77       97.47      6.78 o 
   1   4   7     1196.38     1267.79     14.24 o 
   2   4   7      214.83      189.82     19.75 o 
   3   4   7        6.17       11.93      5.77 o 
   4   4   7      126.95       63.73     36.64 o 
   5   4   7        4.30        1.95      8.55 o 
 -10   5   7        8.08       17.31      7.85 o 
  -9   5   7      245.62      207.06      9.34 o 
  -8   5   7        1.03        5.32      6.18 o 
  -7   5   7        8.69       13.57      4.80 o 
  -6   5   7        3.41        3.31      3.30 o 
  -5   5   7       41.92       55.88      3.39 o 
  -4   5   7     1763.74     1734.90     22.26 o 
  -3   5   7      483.25      475.67     11.23 o 
  -2   5   7        7.65       10.17      4.91 o 
  -1   5   7      340.67      300.72     27.19 o 
   0   5   7       10.50       13.24      2.46 o 
   1   5   7       34.14       32.31      3.79 o 
   2   5   7      198.74      214.16      7.36 o 
   3   5   7        3.54        2.77      5.31 o 
   4   5   7        1.71        3.69      8.36 o 
   5   5   7      109.42      103.56     10.06 o 
 -10   6   7      199.30      226.46     14.76 o 
  -9   6   7      225.95      210.02     10.05 o 
  -8   6   7      398.33      406.60     10.90 o 
  -7   6   7      382.39      378.42     10.97 o 
  -6   6   7       99.23      104.65      6.50 o 
  -5   6   7     1161.96     1070.91     18.76 o 
  -4   6   7      427.51      450.22     10.70 o 
  -3   6   7      416.76      400.21     12.44 o 
  -2   6   7     2189.18     2081.51    151.67 o 
  -1   6   7     1200.53     1198.31     17.90 o 
   0   6   7      161.97      156.18      7.47 o 
   1   6   7      115.46      136.57      5.41 o 
   2   6   7        2.39        6.96      7.12 o 
   3   6   7      379.57      414.48     13.87 o 
   4   6   7       15.05        6.30      5.87 o 
   5   6   7       64.33       73.78     11.23 o 
 -10   7   7      213.54      238.55     19.30 o 
  -9   7   7      186.11      200.43     11.11 o 
  -8   7   7       96.37       86.61      7.76 o 
  -7   7   7       13.31       16.06      5.09 o 
  -6   7   7       77.49       82.94      5.04 o 
  -5   7   7       28.00       20.45      5.12 o 
  -4   7   7     2831.42     2645.03     30.87 o 
  -3   7   7      316.94      304.60     15.80 o 
  -2   7   7      850.27      869.84     23.94 o 
  -1   7   7      209.88      225.31     10.55 o 
   0   7   7      410.84      400.56      8.87 o 
   1   7   7        3.37        7.98      2.54 o 
   2   7   7       41.60       33.62      5.70 o 
   3   7   7       61.32       42.38     11.08 o 
   4   7   7       19.67       11.55      6.57 o 
   5   7   7       13.07       11.22     12.29 o 
 -10   8   7      802.21      841.50     18.04 o 
  -9   8   7       74.65       84.77      8.55 o 
  -8   8   7      948.15      944.40     18.08 o 
  -7   8   7       39.14       32.56      6.83 o 
  -6   8   7      320.18      352.09      6.53 o 
  -5   8   7       46.52       42.41      7.42 o 
  -4   8   7      291.23      316.29     12.05 o 
  -3   8   7      335.79      318.02      9.65 o 
  -2   8   7     1665.39     1590.03     17.69 o 
  -1   8   7      110.91      109.30      6.07 o 
   0   8   7        1.74       -1.13      2.26 o 
   1   8   7       11.33       13.71      5.06 o 
   2   8   7        5.19        2.22      5.05 o 
   3   8   7      136.75      104.95      7.64 o 
   4   8   7        0.06        2.13      6.14 o 
   5   8   7      147.27      187.93     21.95 o 
  -9   9   7        2.94       -4.97      6.62 o 
  -8   9   7      520.44      530.08     14.01 o 
  -7   9   7       19.59       18.87      7.10 o 
  -6   9   7        0.88        2.60      2.88 o 
  -5   9   7      505.69      469.14     12.15 o 
  -4   9   7     1461.99     1377.90     17.34 o 
  -3   9   7      111.71       91.00     13.14 o 
  -2   9   7        0.05        1.71      4.43 o 
  -1   9   7        0.13       -2.99      3.21 o 
   0   9   7       38.76       28.50      4.38 o 
   1   9   7       94.01      115.79      5.55 o 
   2   9   7      285.47      278.19      8.41 o 
   3   9   7        3.96       12.40      5.13 o 
   4   9   7        1.73        6.26      6.81 o 
   5   9   7        6.51        2.40      7.85 o 
  -9  10   7       17.25       23.44      7.26 o 
  -8  10   7      123.46      143.65      8.35 o 
  -7  10   7     1199.40     1207.23     19.62 o 
  -6  10   7       25.55       33.85      2.64 o 
  -5  10   7      957.34      961.38     20.06 o 
  -4  10   7        5.17       10.71      4.95 o 
  -3  10   7      424.08      390.86     15.98 o 
  -2  10   7      340.92      304.30     10.22 o 
  -1  10   7       56.08       54.07      4.20 o 
   0  10   7      256.64      279.70      6.77 o 
   1  10   7      110.06      127.46      6.47 o 
   2  10   7      136.54      117.73     13.40 o 
   3  10   7        0.34        3.14      4.40 o 
   4  10   7        8.04        2.97      4.59 o 
   5  10   7        2.37       -4.42      7.48 o 
  -9  11   7       12.65        8.61      6.97 o 
  -8  11   7       66.22       69.48      7.33 o 
  -7  11   7       81.22       99.30      7.84 o 
  -6  11   7      186.03      168.61     11.33 o 
  -5  11   7      139.76      137.04     10.07 o 
  -4  11   7       18.21       20.54      5.18 o 
  -3  11   7       22.76       29.17      3.97 o 
  -2  11   7      233.36      250.37      6.82 o 
  -1  11   7       32.92       37.25      4.30 o 
   0  11   7        4.70        3.67      3.86 o 
   1  11   7        5.27        3.90      5.36 o 
   2  11   7       58.72       79.30      4.88 o 
   3  11   7       59.13       63.14      5.86 o 
   4  11   7        0.36       -0.56      5.04 o 
  -9  12   7       16.83       23.53      6.53 o 
  -8  12   7      140.44      185.88     11.66 o 
  -7  12   7     1508.73     1523.50     28.15 o 
  -6  12   7       15.03        5.11      2.55 o 
  -5  12   7     2261.65     2245.31     27.23 o 
  -4  12   7       87.72      100.50      7.93 o 
  -3  12   7      180.78      196.19      7.76 o 
  -2  12   7        1.83        5.98      4.78 o 
  -1  12   7       14.38       14.73      3.30 o 
   0  12   7      211.61      209.13      7.15 o 
   1  12   7        8.61       17.67      4.15 o 
   2  12   7      206.25      240.02     10.40 o 
   3  12   7       43.80       33.28      4.88 o 
   4  12   7        2.75       -0.28      4.49 o 
  -9  13   7       20.13        9.31      6.40 o 
  -8  13   7      613.23      645.05     14.74 o 
  -7  13   7        7.25       58.70     18.29 o 
  -6  13   7       93.81       75.05     13.21 o 
  -5  13   7       48.40       50.18      7.03 o 
  -4  13   7     1104.00     1070.31     18.66 o 
  -3  13   7      261.99      255.64      6.74 o 
  -2  13   7       31.38       32.32      4.62 o 
  -1  13   7       19.33       15.68      3.75 o 
   0  13   7        5.57        3.76      3.88 o 
   1  13   7      213.58      220.56     11.13 o 
   2  13   7       17.74       15.77      5.08 o 
   3  13   7       90.04       98.55      6.69 o 
   4  13   7       19.88       18.85      7.22 o 
  -9  14   7       27.13       21.73      7.14 o 
  -8  14   7      415.51      402.66     14.13 o 
  -7  14   7        0.38       -4.28      4.09 o 
  -6  14   7      133.48      120.84     15.09 o 
  -5  14   7      663.46      633.97     11.90 o 
  -4  14   7        0.31        8.29      5.21 o 
  -3  14   7        0.01        7.22      3.33 o 
  -2  14   7       51.99       81.15      9.78 o 
  -1  14   7      182.21      203.96     10.01 o 
   0  14   7      155.61      167.18     12.86 o 
   1  14   7      189.76      196.89     12.48 o 
   2  14   7       52.13       45.11      4.52 o 
   3  14   7       77.62       84.93      7.25 o 
   4  14   7       13.14       33.46     14.12 o 
  -8  15   7      423.13      387.81     14.87 o 
  -7  15   7        2.70        9.02      4.62 o 
  -6  15   7      172.94      161.92      8.85 o 
  -5  15   7      111.94      137.54      8.51 o 
  -4  15   7      924.85      914.73     17.76 o 
  -3  15   7      121.09      131.73      6.44 o 
  -2  15   7       29.31       34.12      6.29 o 
  -1  15   7       88.93       92.01      5.94 o 
   0  15   7       77.64       71.08      4.95 o 
   1  15   7       18.31       19.24      3.59 o 
   2  15   7       21.29       26.88      3.06 o 
   3  15   7        5.63        2.44      6.00 o 
  -8  16   7       42.37       30.10      6.41 o 
  -7  16   7      170.96      157.02      7.74 o 
  -6  16   7       78.65      103.56     13.26 o 
  -5  16   7      271.89      280.92     10.82 o 
  -4  16   7       80.39      104.46      6.53 o 
  -3  16   7       76.27       82.42      4.95 o 
  -2  16   7      158.10      151.68     10.77 o 
  -1  16   7        2.55        6.38      3.57 o 
   0  16   7        9.94       19.51      4.19 o 
   1  16   7       98.54      111.77      6.42 o 
   2  16   7      145.92      133.21      8.54 o 
   3  16   7        0.11       24.45     22.75 o 
  -8  17   7       36.48       28.60      5.93 o 
  -7  17   7      156.54      122.17     10.07 o 
  -6  17   7        1.61       -1.80      6.71 o 
  -5  17   7      682.27      656.19     19.09 o 
  -4  17   7       46.34       33.20      4.77 o 
  -3  17   7      535.09      597.99      9.61 o 
  -2  17   7       49.72       50.02      8.12 o 
  -1  17   7       87.15      107.18      6.82 o 
   0  17   7       20.44       22.65      3.44 o 
   1  17   7       42.65       29.30      4.24 o 
   2  17   7        8.07        7.81      6.12 o 
   3  17   7        1.58        5.52     10.50 o 
  -7  18   7       17.76       18.88      4.48 o 
  -6  18   7      195.59      196.03     14.30 o 
  -5  18   7      276.53      283.18     11.46 o 
  -4  18   7       17.31       15.30      4.59 o 
  -3  18   7      288.10      332.24     10.58 o 
  -2  18   7       23.71       21.28      5.92 o 
  -1  18   7        2.11        3.89      4.48 o 
   0  18   7        3.62        9.44      4.21 o 
   1  18   7       39.97       42.22      6.67 o 
   2  18   7      110.78       95.17     10.64 o 
  -7  19   7      112.60      109.52     13.22 o 
  -6  19   7      135.84      130.14      9.71 o 
  -5  19   7      162.10      177.66     21.13 o 
  -4  19   7       14.30        6.24      3.80 o 
  -3  19   7     1420.37     1408.70     31.97 o 
  -2  19   7      455.31      496.38     15.43 o 
  -1  19   7       10.58        8.90      3.74 o 
   0  19   7       19.13       21.63      5.42 o 
   1  19   7       53.51       50.06     36.40 o 
   2  19   7      117.39      146.76     27.85 o 
  -6  20   7      365.89      373.89     15.45 o 
  -5  20   7        4.93        5.63      5.82 o 
  -4  20   7       34.23       24.43      4.29 o 
  -3  20   7        0.71       -2.95      5.37 o 
  -2  20   7      775.03      745.73     18.79 o 
  -1  20   7       54.18       49.70      3.30 o 
   0  20   7      173.39      161.66     13.79 o 
   1  20   7        2.00        9.38     13.27 o 
  -6  21   7       32.94       35.33      7.99 o 
  -5  21   7       20.28       19.48      6.50 o 
  -4  21   7        5.98        5.65      4.46 o 
  -3  21   7       33.61       16.02      6.26 o 
  -2  21   7      185.61      214.96      9.38 o 
  -1  21   7       19.52       24.41      8.73 o 
   0  21   7      173.63      147.03     12.88 o 
   1  21   7       16.56        2.16     10.37 o 
  -5  22   7       56.12       50.64      9.95 o 
  -4  22   7        1.86        3.28      5.21 o 
  -3  22   7      168.23      196.56     19.53 o 
  -2  22   7      430.39      433.13     15.79 o 
  -1  22   7        9.80       14.28      8.19 o 
   0  22   7      327.24      399.11     17.22 o 
  -4  23   7        1.32       -0.43      4.50 o 
  -3  23   7      277.08      255.37     11.10 o 
  -2  23   7        5.09        4.88      7.60 o 
  -1  23   7       18.69       15.11      8.85 o 
  -9   0   8      354.43      394.05     20.73 o 
  -8   0   8      230.57      209.28     13.11 o 
  -7   0   8      619.74      626.51     16.43 o 
  -6   0   8      217.46      245.00      9.11 o 
  -5   0   8      120.67      130.63      7.19 o 
  -4   0   8      308.60      248.00     28.06 o 
  -3   0   8     3811.44     3770.82    111.49 o 
  -2   0   8       18.78       15.93      9.86 o 
  -1   0   8       10.78       13.18      4.78 o 
   0   0   8      160.23      164.67      6.44 o 
   1   0   8      220.03      199.20     32.24 o 
   2   0   8       67.37       77.40     23.61 o 
   3   0   8        7.32       11.19      7.19 o 
   4   0   8      117.22       35.30     37.16 o 
  -9   1   8      468.93      494.05     21.09 o 
  -8   1   8        0.09       -1.81      4.58 o 
  -7   1   8      483.01      466.38      9.83 o 
  -6   1   8        3.57        4.37      3.90 o 
  -5   1   8        1.09        2.60      2.45 o 
  -4   1   8       47.24       48.59      4.14 o 
  -3   1   8       86.45       87.88     14.45 o 
  -2   1   8      305.00      329.09     15.39 o 
  -1   1   8        5.77        4.94      2.38 o 
   0   1   8      215.83      192.20      9.62 o 
   1   1   8        5.20        7.85      3.75 o 
   2   1   8        9.58        2.93      3.84 o 
   3   1   8       39.17       45.28      6.62 o 
   4   1   8        1.62        0.28      4.62 o 
  -9   2   8       21.88       36.81      6.60 o 
  -8   2   8      138.14      148.80      5.94 o 
  -7   2   8      896.67      891.27     18.13 o 
  -6   2   8       47.69       44.61      4.90 o 
  -5   2   8      106.87      107.50      3.38 o 
  -4   2   8      334.87      333.30      9.18 o 
  -3   2   8     1660.66     1563.29     29.97 o 
  -2   2   8       68.23       80.44      5.36 o 
  -1   2   8      161.09      156.02      8.23 o 
   0   2   8        3.67        1.59      2.49 o 
   1   2   8        3.43        1.35      3.24 o 
   2   2   8       20.06       16.06      5.29 o 
   3   2   8        0.33        1.20      6.44 o 
   4   2   8       18.77       14.85      7.16 o 
  -9   3   8     1429.30     1476.60     21.20 o 
  -8   3   8       83.24       93.97      5.77 o 
  -7   3   8     1425.89     1401.37     19.95 o 
  -6   3   8      170.77      170.82      7.04 o 
  -5   3   8       13.60       12.19      2.06 o 
  -4   3   8      269.54      255.65      7.29 o 
  -3   3   8        7.34        7.75      7.22 o 
  -2   3   8     1290.43     1213.75     16.20 o 
  -1   3   8      147.54      167.58      7.18 o 
   0   3   8      218.33      225.25      4.92 o 
   1   3   8        5.52        4.73      3.62 o 
   2   3   8      270.87      318.52     10.31 o 
   3   3   8       20.86       19.08      5.52 o 
   4   3   8        4.82        0.31      5.57 o 
  -9   4   8      274.68      300.63     19.68 o 
  -8   4   8      191.48      236.99      9.28 o 
  -7   4   8      417.30      445.59     17.75 o 
  -6   4   8       40.20       47.66      3.28 o 
  -5   4   8       11.22       17.93      5.63 o 
  -4   4   8        4.23       11.32      5.32 o 
  -3   4   8       41.38       44.75     18.20 o 
  -2   4   8      212.70      211.01     13.14 o 
  -1   4   8      217.19      223.28     11.44 o 
   0   4   8      208.84      186.66      4.69 o 
   1   4   8       10.86        6.18      3.51 o 
   2   4   8       45.37       34.23      4.59 o 
   3   4   8        2.91        9.12      4.07 o 
   4   4   8        0.90        3.88      8.92 o 
  -9   5   8      534.36      546.56     17.71 o 
  -8   5   8      206.31      222.99      9.89 o 
  -7   5   8        3.73        3.06      4.30 o 
  -6   5   8      525.00      515.38     15.99 o 
  -5   5   8       69.94       66.55      8.05 o 
  -4   5   8      311.80      321.49     12.53 o 
  -3   5   8      234.76      252.06     11.84 o 
  -2   5   8       74.30       74.93      7.16 o 
  -1   5   8      262.13      260.30      7.22 o 
   0   5   8        8.67        4.39      2.34 o 
   1   5   8       32.91       22.50      4.32 o 
   2   5   8      276.00      250.38      9.62 o 
   3   5   8       54.68       69.85     10.09 o 
   4   5   8       11.03       32.76     17.96 o 
  -9   6   8      246.29      261.94     10.46 o 
  -8   6   8      103.78      116.14      6.86 o 
  -7   6   8       49.89       48.01      5.27 o 
  -6   6   8      151.80      134.71      6.93 o 
  -5   6   8       33.44       32.86      5.37 o 
  -4   6   8      857.19      914.55     19.02 o 
  -3   6   8      716.15      684.96     17.13 o 
  -2   6   8       10.72       11.58      4.14 o 
  -1   6   8       69.95       82.09      5.59 o 
   0   6   8      139.55      159.34     10.33 o 
   1   6   8       73.80       72.30      6.63 o 
   2   6   8      326.94      315.01     10.11 o 
   3   6   8       20.81       13.10      5.67 o 
   4   6   8        8.57        4.82      6.20 o 
  -9   7   8       60.57       69.13      8.20 o 
  -8   7   8       34.72       35.46      5.60 o 
  -7   7   8     1394.23     1406.15     16.01 o 
  -6   7   8        1.41       -0.90      4.64 o 
  -5   7   8     1241.12     1219.48     17.19 o 
  -4   7   8      330.95      330.27      9.38 o 
  -3   7   8       13.16       11.65      4.94 o 
  -2   7   8      485.07      480.33     10.98 o 
  -1   7   8        1.92        5.04      3.50 o 
   0   7   8        1.62        3.95      2.47 o 
   1   7   8      280.39      266.56     17.30 o 
   2   7   8       11.75        6.74      5.07 o 
   3   7   8        0.03        4.77      7.40 o 
  -9   8   8        1.42        5.10      5.90 o 
  -8   8   8       49.72       49.81      5.18 o 
  -7   8   8      176.78      219.95     20.52 o 
  -6   8   8      275.98      289.13     12.27 o 
  -5   8   8      102.49      104.96     11.91 o 
  -4   8   8       59.75       64.57      9.33 o 
  -3   8   8      295.58      303.66     26.92 o 
  -2   8   8        0.71        5.44      4.36 o 
  -1   8   8      183.22      191.12      7.05 o 
   0   8   8        0.06        1.84      4.45 o 
   1   8   8       61.94       78.62      6.12 o 
   2   8   8      117.85      114.73      5.03 o 
   3   8   8       51.84       49.83      5.86 o 
  -9   9   8        7.39        9.81      6.83 o 
  -8   9   8       71.06       69.30      6.44 o 
  -7   9   8     1134.37     1094.43     29.72 o 
  -6   9   8       88.44       95.79      7.26 o 
  -5   9   8      753.75      689.95     12.76 o 
  -4   9   8        5.66        5.22      4.19 o 
  -3   9   8       95.70       83.83      7.12 o 
  -2   9   8        3.25       -0.86      5.39 o 
  -1   9   8        4.53        3.63      3.70 o 
   0   9   8       25.30       17.14      4.47 o 
   1   9   8      149.16      177.48      7.74 o 
   2   9   8      355.22      369.80     10.72 o 
   3   9   8      112.30      129.39     11.74 o 
  -8  10   8       94.27      102.06     12.82 o 
  -7  10   8        1.84        2.02      3.17 o 
  -6  10   8      282.25      279.87     10.40 o 
  -5  10   8      233.62      234.78      8.04 o 
  -4  10   8      210.93      229.19     14.63 o 
  -3  10   8        0.01        3.02      5.27 o 
  -2  10   8       24.07       14.07      5.57 o 
  -1  10   8       70.35       82.98      6.00 o 
   0  10   8        0.23        6.30      4.83 o 
   1  10   8        4.49        3.14      2.03 o 
   2  10   8        0.01        8.54      5.06 o 
   3  10   8       32.56       43.26      6.70 o 
  -8  11   8      310.32      330.12     11.79 o 
  -7  11   8        4.54        6.25      6.52 o 
  -6  11   8       31.97       39.32      6.68 o 
  -5  11   8        0.14       -8.38      5.58 o 
  -4  11   8      857.88      827.37     15.22 o 
  -3  11   8       15.60       15.32      5.70 o 
  -2  11   8     1736.60     1785.76     32.27 o 
  -1  11   8       21.58        6.57      3.84 o 
   0  11   8      199.46      204.27     10.74 o 
   1  11   8        6.49       14.15      3.19 o 
   2  11   8      363.81      391.33     23.98 o 
   3  11   8       98.37       79.29      7.78 o 
  -8  12   8       84.70      100.32      8.52 o 
  -7  12   8        9.27       23.51      6.86 o 
  -6  12   8      204.44      193.46      9.06 o 
  -5  12   8      327.32      324.23     10.24 o 
  -4  12   8       22.08       33.14      5.55 o 
  -3  12   8       39.55       27.39      5.51 o 
  -2  12   8      658.80      691.72     22.44 o 
  -1  12   8      776.52      775.99     12.52 o 
   0  12   8      135.24      168.72      8.04 o 
   1  12   8       10.26       13.09      4.05 o 
   2  12   8       16.49       13.73      4.54 o 
   3  12   8        9.93       12.72      5.75 o 
  -8  13   8       91.61      121.41      9.51 o 
  -7  13   8       33.63       36.01      8.30 o 
  -6  13   8        2.86        8.89      6.53 o 
  -5  13   8      279.62      293.41     11.44 o 
  -4  13   8      226.16      239.78      8.08 o 
  -3  13   8      231.05      257.84     13.68 o 
  -2  13   8      818.66      883.58     17.86 o 
  -1  13   8        4.97       13.56      7.21 o 
   0  13   8        3.24       -0.80      3.72 o 
   1  13   8       47.68       39.64      5.27 o 
   2  13   8       95.25       73.30      7.81 o 
  -7  14   8       39.03       38.29      7.38 o 
  -6  14   8        7.00        4.33      5.53 o 
  -5  14   8      726.77      741.40     15.99 o 
  -4  14   8        7.09       -2.63      4.62 o 
  -3  14   8        0.82       10.54      5.91 o 
  -2  14   8      240.42      245.47     12.04 o 
  -1  14   8     1260.81     1309.32     18.50 o 
   0  14   8      105.52      101.60     11.67 o 
   1  14   8      163.13      170.98      8.87 o 
   2  14   8        8.56        4.85      5.50 o 
  -7  15   8        4.86       11.72      6.61 o 
  -6  15   8       18.44       11.65      8.16 o 
  -5  15   8       41.09       31.02      9.68 o 
  -4  15   8       31.86       28.49      5.29 o 
  -3  15   8      251.45      258.89      8.02 o 
  -2  15   8       95.35      115.63      7.55 o 
  -1  15   8       22.73       19.19      4.38 o 
   0  15   8       23.39       22.23      4.43 o 
   1  15   8      410.31      422.96     14.89 o 
   2  15   8       51.46       52.53     13.32 o 
  -7  16   8        1.12       10.30      8.71 o 
  -6  16   8       26.85       18.48      6.16 o 
  -5  16   8       77.57       57.44      8.65 o 
  -4  16   8      397.65      372.88     16.74 o 
  -3  16   8       22.15       25.47      5.95 o 
  -2  16   8      140.52      161.34     12.97 o 
  -1  16   8       76.07       84.71      7.91 o 
   0  16   8       53.38       61.53      4.23 o 
   1  16   8      157.44      172.45     21.48 o 
  -6  17   8      249.60      241.47     11.49 o 
  -5  17   8       53.82       53.84     13.35 o 
  -4  17   8      302.17      326.24      8.90 o 
  -3  17   8       53.45       55.20      6.89 o 
  -2  17   8      149.74      181.41     13.14 o 
  -1  17   8       14.81       15.21      3.95 o 
   0  17   8       91.00       80.36      4.89 o 
   1  17   8       70.54       36.36     30.76 o 
  -6  18   8        1.32        5.45      5.33 o 
  -5  18   8        3.87        6.80      6.99 o 
  -4  18   8       74.52       91.11      6.28 o 
  -3  18   8        3.64        8.57      5.29 o 
  -2  18   8      193.02      225.43      7.87 o 
  -1  18   8        2.59       10.83      4.04 o 
   0  18   8      279.64      320.05     18.95 o 
  -5  19   8       97.75       74.58      7.53 o 
  -4  19   8      256.55      259.21      8.96 o 
  -3  19   8      135.03      144.15      9.80 o 
  -2  19   8        0.03       -0.20      4.12 o 
  -1  19   8       32.01       29.11      9.41 o 
   0  19   8       29.50       53.87     11.92 o 
  -4  20   8        4.78        4.17      5.95 o 
  -3  20   8       77.24       88.18     10.07 o 
  -2  20   8       59.57       57.39      9.90 o 
  -1  20   8       14.61       31.37      9.39 o 
  -8   1   9       52.46       55.28      4.48 o 
  -7   1   9      607.71      599.27     15.04 o 
  -6   1   9      198.12      191.39     19.64 o 
  -5   1   9       22.40       22.75      3.57 o 
  -4   1   9      383.31      356.70     18.34 o 
  -3   1   9      610.00      624.49     17.96 o 
  -2   1   9      229.03      236.91     21.54 o 
  -1   1   9       33.85       35.06      3.48 o 
   0   1   9      243.61      245.06      6.77 o 
   1   1   9       54.44       69.52      4.52 o 
   2   1   9        9.42        7.88      4.09 o 
  -8   2   9       38.40       33.25      4.96 o 
  -7   2   9      340.23      328.23      9.72 o 
  -6   2   9     1067.16      990.46     36.25 o 
  -5   2   9        2.59        5.18      5.13 o 
  -4   2   9      692.79      730.30     24.65 o 
  -3   2   9       24.69       27.66     10.62 o 
  -2   2   9        0.13        2.80      5.33 o 
  -1   2   9       27.58       20.91      3.14 o 
   0   2   9       30.74       31.26      4.49 o 
   1   2   9       41.06       41.16      3.83 o 
   2   2   9        1.10        1.09      3.40 o 
  -8   3   9        9.61        3.86      3.74 o 
  -7   3   9       28.62       28.47      4.05 o 
  -6   3   9      201.27      181.18     17.01 o 
  -5   3   9      125.07      102.99      6.14 o 
  -4   3   9      362.76      374.75     27.30 o 
  -3   3   9        0.36        7.91      7.45 o 
  -2   3   9       48.59       48.05      4.57 o 
  -1   3   9       39.44       26.62      6.82 o 
   0   3   9       97.50      111.54      4.67 o 
   1   3   9       14.61        9.78      3.12 o 
   2   3   9        0.00        4.94      3.43 o 
  -8   4   9      244.83      216.21     12.88 o 
  -7   4   9        3.72        4.74      2.50 o 
  -6   4   9      937.50      943.68     21.83 o 
  -5   4   9      231.55      221.67     19.89 o 
  -4   4   9       85.67       75.04     10.02 o 
  -3   4   9       83.97       72.17     16.39 o 
  -2   4   9        0.86        0.24      3.65 o 
  -1   4   9      226.72      234.89     13.71 o 
   0   4   9       23.45       15.41      3.86 o 
   1   4   9       67.91       74.96      7.90 o 
   2   4   9        1.14       -1.25      3.27 o 
  -8   5   9        1.48        3.98      6.01 o 
  -7   5   9       63.66       63.92      6.17 o 
  -6   5   9      388.36      396.31     12.28 o 
  -5   5   9      130.17      148.84     10.14 o 
  -4   5   9        0.08        0.91      7.58 o 
  -3   5   9       77.84      101.63     12.89 o 
  -2   5   9      409.29      401.19     10.09 o 
  -1   5   9      568.21      522.17     10.63 o 
   0   5   9       58.92       40.69      5.65 o 
   1   5   9        5.31        7.24      4.86 o 
   2   5   9        0.56       -1.56      3.79 o 
  -8   6   9       22.59       22.95      7.61 o 
  -7   6   9      264.04      245.03     15.76 o 
  -6   6   9      114.31      128.50     10.68 o 
  -5   6   9      258.08      272.78     13.89 o 
  -4   6   9      270.13      283.40     22.77 o 
  -3   6   9       22.26       35.29     10.09 o 
  -2   6   9      519.97      487.45      9.81 o 
  -1   6   9      737.38      768.14     12.76 o 
   0   6   9       76.22       73.62      6.43 o 
   1   6   9       50.97       32.83      6.02 o 
   2   6   9       44.94       42.66      6.34 o 
  -8   7   9        0.53       -4.79      5.58 o 
  -7   7   9      160.06      184.79      9.82 o 
  -6   7   9       20.39        7.36      7.03 o 
  -5   7   9        4.74        9.48      4.62 o 
  -4   7   9      194.62      183.42      8.01 o 
  -3   7   9      194.54      199.46     12.89 o 
  -2   7   9      141.32      172.73     11.96 o 
  -1   7   9      225.08      246.61      8.64 o 
   0   7   9      174.29      208.13     13.86 o 
   1   7   9        3.51       13.76      5.93 o 
   2   7   9       27.53       19.92      7.25 o 
  -8   8   9      351.88      348.71     11.27 o 
  -7   8   9       49.52       47.01      8.76 o 
  -6   8   9        7.60       19.83      7.61 o 
  -5   8   9        9.63       11.23      4.63 o 
  -4   8   9      356.58      324.52     11.64 o 
  -3   8   9       83.05       91.18      8.99 o 
  -2   8   9      849.68      932.53     14.96 o 
  -1   8   9      311.51      291.21      8.57 o 
   0   8   9       96.25       82.58      6.39 o 
   1   8   9      195.16      187.19      8.04 o 
  -7   9   9        0.59        3.91      6.82 o 
  -6   9   9       22.80       26.72      7.38 o 
  -5   9   9       15.56       10.14      5.25 o 
  -4   9   9        0.36       -3.98      6.39 o 
  -3   9   9      491.49      503.97     19.57 o 
  -2   9   9       41.49       32.89      6.54 o 
  -1   9   9      226.37      200.37      7.26 o 
   0   9   9        0.23        1.42      3.84 o 
   1   9   9        7.45       15.25      4.59 o 
  -7  10   9       20.62       24.77      6.17 o 
  -6  10   9       82.20       95.58      7.99 o 
  -5  10   9      239.00      219.92      7.96 o 
  -4  10   9       49.12       32.89      7.17 o 
  -3  10   9       17.20       25.48      7.41 o 
  -2  10   9       48.82       57.78     13.24 o 
  -1  10   9        2.54       16.11      4.77 o 
   0  10   9        0.04       -0.33      4.62 o 
   1  10   9       65.85       44.31      5.97 o 
  -7  11   9       56.49       64.44      7.17 o 
  -6  11   9       14.71       12.81      6.10 o 
  -5  11   9       26.25       15.81      5.92 o 
  -4  11   9       50.79       45.15      9.58 o 
  -3  11   9       52.84       45.34     10.80 o 
  -2  11   9       22.27       23.71      6.28 o 
  -1  11   9      199.99      216.18      7.00 o 
   0  11   9        0.00       -0.73      3.92 o 
   1  11   9       91.11       85.86      7.19 o 
  -7  12   9       43.20       50.84      8.86 o 
  -6  12   9        0.03       -0.25      6.14 o 
  -5  12   9      245.85      254.75     13.25 o 
  -4  12   9        2.21       13.50      6.86 o 
  -3  12   9       21.38       26.15      7.53 o 
  -2  12   9      502.65      499.43      9.90 o 
  -1  12   9       35.17       39.15      5.40 o 
   0  12   9       13.93        9.72      5.05 o 
  -6  13   9        7.20        9.09      5.99 o 
  -5  13   9      151.00      152.84     12.26 o 
  -4  13   9      114.51      123.10     10.32 o 
  -3  13   9      203.64      186.88     20.09 o 
  -2  13   9       35.79       38.66      6.71 o 
  -1  13   9        0.33       -0.59      4.92 o 
   0  13   9       90.92      108.86     11.20 o 
  -6  14   9      140.11      154.76     18.17 o 
  -5  14   9        3.96        7.53      5.17 o 
  -4  14   9       63.74       81.96      7.47 o 
  -3  14   9       28.25       37.41      7.82 o 
  -2  14   9        4.57        4.48      4.66 o 
  -1  14   9       62.73       72.74      5.91 o 
  -5  15   9      169.49      193.70      9.74 o 
  -4  15   9        0.18       -0.60      6.43 o 
  -3  15   9       27.63       27.31     13.58 o 
  -2  15   9       37.56       39.56      6.91 o 
  -1  15   9       14.12       10.47      3.92 o 
  -4  16   9        7.97       19.86      7.48 o 
  -3  16   9       28.09       17.38      8.06 o 
  -2  16   9       68.32       85.27     11.57 o 
  -6   0  10      376.51      420.16     25.79 o 
  -5   0  10        0.03       -0.76     11.38 o 
  -4   0  10      168.20      160.78     18.20 o 
  -3   0  10      158.22      142.44     12.84 o 
  -2   0  10        6.95       11.79      8.84 o 
  -1   0  10        3.35       12.13     10.85 o 
   0   0  10      638.87      619.74     22.21 o 
  -6   1  10        0.00        8.99     11.39 o 
  -5   1  10       17.25       20.62     11.39 o 
  -4   1  10      135.70      120.71     15.12 o 
  -3   1  10       23.08       26.23      7.67 o 
  -2   1  10        5.86       12.30      9.97 o 
  -1   1  10      139.31      132.63     23.51 o 
   0   1  10       29.84       37.48      7.90 o 
  -6   2  10       32.01       38.53     10.98 o 
  -5   2  10       45.76       32.69     10.15 o 
  -4   2  10      155.53      148.70     14.79 o 
  -3   2  10        0.05       -9.46      6.31 o 
  -2   2  10       61.37       62.35      8.22 o 
  -1   2  10        0.12        8.30      8.62 o 
  -6   3  10        0.75        6.82      6.33 o 
  -5   3  10      205.16      221.01     27.68 o 
  -4   3  10       66.54      116.09     27.30 o 
  -3   3  10      263.82      276.56     11.98 o 
  -2   3  10       47.48       60.57      9.04 o 
  -1   3  10      126.35      132.80      7.55 o 
  -6   4  10       24.64       23.19      7.07 o 
  -5   4  10       34.54       62.19     11.45 o 
  -4   4  10       87.82      100.18     25.41 o 
  -3   4  10       67.24      116.02     15.38 o 
  -2   4  10       77.17      108.42     10.95 o 
  -1   4  10        6.49        7.60      4.44 o 
  -6   5  10       31.37       19.55      7.73 o 
  -5   5  10      237.11      239.44     15.17 o 
  -4   5  10      173.06      169.61     13.12 o 
  -3   5  10      215.22      211.64     12.91 o 
  -2   5  10       10.85        5.77      4.31 o 
  -1   5  10       36.46       32.55      6.37 o 
  -6   6  10       79.18       79.79      7.13 o 
  -5   6  10        4.62       12.89     10.98 o 
  -4   6  10       61.27       64.33     18.40 o 
  -3   6  10        1.80       -3.29     11.85 o 
  -2   6  10      105.13      104.66      9.10 o 
  -1   6  10        0.94        7.69      6.32 o 
  -5   7  10       39.24       34.17     17.31 o 
  -4   7  10      158.62      189.72     26.92 o 
  -3   7  10        0.44        3.68      9.21 o 
  -2   7  10       27.95       20.69      5.08 o 
  -1   7  10       22.60       21.29      6.12 o 
  -5   8  10        7.30        5.54      5.33 o 
  -4   8  10       11.11       16.63      7.61 o 
  -3   8  10       27.98       14.48      8.92 o 
  -2   8  10      268.66      300.32     11.83 o 
  -5   9  10      395.11      375.32     23.62 o 
  -4   9  10        8.71        9.55      8.91 o 
  -3   9  10       79.73       79.65     14.48 o 
  -2   9  10        0.00        1.07      4.57 o 
  -4  10  10        1.63       -1.69      6.70 o 
  -3  10  10       56.18       62.46      8.67 o 
                                                 
